# Supplementary material for: Cellular-resolution mapping uncovers spatial adaptive filtering at the rat cerebellum input stage
Source: Commun Biol. 2020 Oct 30;3:635. doi: 10.1038/s42003-020-01360-y (PMC7599228; doi:10.1038/s42003-020-01360-y)
Supplement: Supplementary file 4 — Supplementary Data 1 [file 42003_2020_1360_MOESM4_ESM.xlsx]

## Sheet: Fig. 1
	Figure 1d
	E-I balance data for box-and-whisker plot
		Sagittal		Coronal
		E	I	E	I
	s1	13.8056	-5.28312	5.31953	-0.64787
	s2	8.6667	-62.7054	45.0597	-54.8201
	s3	12.8035	-22.4821	14.0915	-12.8105
	s4	30.0311	-53.9455	8.64384	-30.7821
	s5	14.5653	-141.559

## Sheet: Fig. 2
	Figure 2a																Figure 2c								Figure 2d
	Time courses of long-term synaptic plasticity																Bar graphs								Radial profiles
	Control								Gabazine								Control				Gabazine				Control					Gabazine
	Time (min)	CaR-P	SEM CaR-P	No Change	SEM No Change	CaR-D	SEM CaR-D		Time (min)	CaR-P	SEM CaR-P	No Change	SEM No Change	CaR-D	SEM CaR-D		CaR-P	No change	CaR-D		CaR-P	No change	CaR-D		CaR-P		CaR-D			CaR-P		CaR-D
																	0.1857	0.3357	0.4786		0.5771	0.2872	0.1356		x	y	x	y		x	y	x	y
	-25	2.82917	5.8393	6.52415	3.18238	9.31463	2.37473		-25	8.17442	11.8882	6.44396	4.10305	8.2009	4.44798										18	5.71	18	8.57		18	15.69	18	4.25
	-20	-7.40992	5.08805	-2.44927	2.86853	-1.39601	1.5865		-20	-12.7924	1.29483	-4.90601	0.88116	1.21648	1.94356										54	1.42	54	5		54	16.75	54	4.25
	-15	-6.39643	4.31974	-2.10416	1.24758	-0.03626	1.37758		-15	-4.34175	1.11611	-0.25296	0.83549	2.06274	1.97185										90	3.57	90	7.14		90	14.89	90	2.12
	-10	4.50984	2.46612	3.87966	1.31477	1.09679	1.5731		-10	-3.94076	5.04785	3.06014	3.45737	-2.68603	2.15457										126	2.14	126	6.42		126	6.12	126	1.33
	-5	7.01815	4.17791	-2.77493	1.27251	-4.59544	1.33915		-5	15.0241	1.28823	4.22365	0.83901	-3.71813	1.95425												162	12.14		162	0.8	162	0.53
	2	97.4605	28.3344	2.40259	1.81306	-15.8611	1.83435		2	57.1846	3.79704	4.15551	0.88275	-35.5748	4.29425												198	2.86		198	0.53
	7	71.1887	14.8729	0.99496	1.501	-28.4978	1.79496		7	67.1116	4.12828	0.71392	0.97293	-40.9391	2.9751
	12	93.725	17.5199	-4.12478	1.53657	-34.074	1.81861		12	78.8907	4.77676	0.40645	0.95736	-43.9569	2.94118
	17	96.8279	20.787	-3.13906	1.60956	-35.5626	1.80853		17	89.1817	5.49806	0.80547	1.03182	-45.2213	3.12731
	22	104.723	18.5957	-7.00412	1.86415	-41.7218	1.98013		22	94.7312	6.55442	-0.65828	1.26041	-48.3136	2.85095
	27	106.416	31.4754	-8.38541	2.42244	-45.4965	2.07507		27	106.906	7.38145	-1.57945	1.08287	-49.1735	2.63556
	32	128.336	47.5826	-6.80207	2.53564	-44.432	2.37975		32	95.4019	7.86897	-5.56175	1.25821	-54.3116	2.61376
									37	95.8927	8.80182	-7.44879	1.51331	-53.6297	2.67504
									42	93.7748	9.17054	-8.48838	1.57085	-55.4274	3.39891
									47	88.5231	9.79468	-12.9728	1.46112	-59.7801	3.21788

## Sheet: Fig.3
	Figure 3c
	Sagittal				Coronal
	# Glomeruli	Center Area	Surround Area		# Glomeruli	Center Area	Surround Area
	2	198.908	0		2	204.09	0
	5	19.801	61.3689		5	23.4258	43.3897
	10	4.08613	120.359		10	2.48897	110.87
	20	41.5868	95.9514		20	31.4152	136.622
	50	53.8529	189.15		50	60.2448	242.613
	120	136.536	248.656		120	112.319	314.452

## Sheet: Fig.4
	Figure 4c
	E-I balance data for box-and-whisker plot
		Sagittal		Coronal
		E	I	E	I
	s1	6.6233	-78.6852	19.0766	-56.3272
	s2	6.8251	-60.4314	19.1155	-45.0564
	s3	1.5184	-57.4769	6.3016	-38.8512
	s4	2.7758	-67.589	5.5747	-54.4699
	s5	6.8365	-54.4471	4.7337	-60.2987
	s6	10.8334	-44.5165	8.7037	-51.5243
	s7	3.7399	-55.3838	10.2876	-51.2304
	s8	19.469	-53.1313	3.3782	-64.5457
	s9	12.3724	-52.7035	3.5928	-66.3189
	s10	24.4878	-46.6959	4.9974	-58.5388

## Sheet: Fig.5
	Figure 5a					Figure 5b					Figure 5c					Figure 5e
	x	y	z	Vm		x	y	z	iNMDA		x	y	z	Ca		x	y	z	p_release
	3.67064	-18.5011	-71.0003	-51.0989		3.67064	-18.5011	-71.0003	26.7629		3.67064	-18.5011	-71.0003	0.907336		3.67064	-18.5011	-71.0003	0.603062
	23.6552	-40.1921	-58.266	-63.17		23.6552	-40.1921	-58.266	10.0895		23.6552	-40.1921	-58.266	0.323429		23.6552	-40.1921	-58.266	0.396003
	-7.2122	10.6793	-81.3307	-49.6397		-7.2122	10.6793	-81.3307	26.8098		-7.2122	10.6793	-81.3307	0.857969		-7.2122	10.6793	-81.3307	0.597073
	15.036	27.4703	-57.1437	-62.2397		15.036	27.4703	-57.1437	10.7077		15.036	27.4703	-57.1437	0.340878		15.036	27.4703	-57.1437	0.391835
	16.4489	-4.1756	-84.5653	-49.2298		16.4489	-4.1756	-84.5653	30.0177		16.4489	-4.1756	-84.5653	0.979216		16.4489	-4.1756	-84.5653	0.60944
	-16.0743	35.2598	-85.5827	-61.4255		-16.0743	35.2598	-85.5827	11.127		-16.0743	35.2598	-85.5827	0.352544		-16.0743	35.2598	-85.5827	0.388812
	-11.0419	3.98787	-91.4348	-55.4465		-11.0419	3.98787	-91.4348	18.0893		-11.0419	3.98787	-91.4348	0.584858		-11.0419	3.98787	-91.4348	0.305889
	-14.7646	-10.7486	-76.3976	-47.0178		-14.7646	-10.7486	-76.3976	33.9298		-14.7646	-10.7486	-76.3976	1.1089		-14.7646	-10.7486	-76.3976	0.616989
	-14.005	3.02728	-99.3967	-62.9108		-14.005	3.02728	-99.3967	10.1901		-14.005	3.02728	-99.3967	0.323817		-14.005	3.02728	-99.3967	0.395914
	-18.9689	45.56	-59.5358	-55.0648		-18.9689	45.56	-59.5358	19.0063		-18.9689	45.56	-59.5358	0.607326		-18.9689	45.56	-59.5358	0.298219
	17.4205	7.82562	-98.3757	-49.0662		17.4205	7.82562	-98.3757	30.8294		17.4205	7.82562	-98.3757	1.00266		17.4205	7.82562	-98.3757	0.611127
	19.437	-10.2812	-43.2402	-62.7643		19.437	-10.2812	-43.2402	10.3273		19.437	-10.2812	-43.2402	0.330144		19.437	-10.2812	-43.2402	0.394447
	-20.0298	-14.995	-100.13	-61.3458		-20.0298	-14.995	-100.13	11.4122		-20.0298	-14.995	-100.13	0.366742		-20.0298	-14.995	-100.13	0.384872
	-35.7289	5.25031	-85.3788	-63.0987		-35.7289	5.25031	-85.3788	10.0613		-35.7289	5.25031	-85.3788	0.321499		-35.7289	5.25031	-85.3788	0.39644
	-0.855301	-2.7158	-39.5782	-56.5887		-0.855301	-2.7158	-39.5782	16.4733		-0.855301	-2.7158	-39.5782	0.525062		-0.855301	-2.7158	-39.5782	0.327974
	-20.8916	-11.7719	-61.3684	-47.2214		-20.8916	-11.7719	-61.3684	35.6542		-20.8916	-11.7719	-61.3684	1.16195		-20.8916	-11.7719	-61.3684	0.61909
	21.7519	-5.1955	-61.6136	-47.5972		21.7519	-5.1955	-61.6136	32.0056		21.7519	-5.1955	-61.6136	1.0335		21.7519	-5.1955	-61.6136	0.613104
	-24.6	-30.7541	-87.1607	-62.3072		-24.6	-30.7541	-87.1607	10.641		-24.6	-30.7541	-87.1607	0.341011		-24.6	-30.7541	-87.1607	0.391801
	-35.9557	26.8918	-60.9594	-49.3947		-35.9557	26.8918	-60.9594	27.0594		-35.9557	26.8918	-60.9594	0.85612		-35.9557	26.8918	-60.9594	0.596786
	4.91916	-12.7291	-40.6043	-56.6026		4.91916	-12.7291	-40.6043	16.44		4.91916	-12.7291	-40.6043	0.526842		4.91916	-12.7291	-40.6043	0.327291
	-37.4352	18.1489	-78.9989	-61.1892		-37.4352	18.1489	-78.9989	11.227		-37.4352	18.1489	-78.9989	0.353134		-37.4352	18.1489	-78.9989	0.388654
	40.8658	-10.1877	-90.3964	-60.9161		40.8658	-10.1877	-90.3964	11.7887		40.8658	-10.1877	-90.3964	0.376996		40.8658	-10.1877	-90.3964	0.381851
	-33.559	-11.3222	-75.6511	-47.4582		-33.559	-11.3222	-75.6511	33.7455		-33.559	-11.3222	-75.6511	1.08511		-33.559	-11.3222	-75.6511	0.615891
	19.7099	28.4619	-71.828	-45.8867		19.7099	28.4619	-71.828	34.6921		19.7099	28.4619	-71.828	1.12509		19.7099	28.4619	-71.828	0.617679
	4.14065	7.76019	-62.5799	-45.0483		4.14065	7.76019	-62.5799	39.4406		4.14065	7.76019	-62.5799	1.26839		4.14065	7.76019	-62.5799	0.622194
	-23.8614	-31.4124	-80.829	-62.4943		-23.8614	-31.4124	-80.829	10.4782		-23.8614	-31.4124	-80.829	0.334123		-23.8614	-31.4124	-80.829	0.393497
	0.228817	-27.8655	-46.1721	-63.0287		0.228817	-27.8655	-46.1721	10.166		0.228817	-27.8655	-46.1721	0.325148		0.228817	-27.8655	-46.1721	0.39561
	5.55798	22.5757	-65.7569	-56.7957		5.55798	22.5757	-65.7569	16.4426		5.55798	22.5757	-65.7569	0.533862		5.55798	22.5757	-65.7569	0.32461
	12.7266	13.1999	-40.9624	-48.6095		12.7266	13.1999	-40.9624	29.55		12.7266	13.1999	-40.9624	0.947383		12.7266	13.1999	-40.9624	0.606861
	-31.4957	13.5399	-50.0365	-47.1289		-31.4957	13.5399	-50.0365	35.8297		-31.4957	13.5399	-50.0365	1.16459		-31.4957	13.5399	-50.0365	0.619184
	-3.72449	-19.7283	-53.1806	-62.7483		-3.72449	-19.7283	-53.1806	10.3841		-3.72449	-19.7283	-53.1806	0.332454		-3.72449	-19.7283	-53.1806	0.393898
	-8.77074	1.26758	-67.1571	-47.1841		-8.77074	1.26758	-67.1571	35.1752		-8.77074	1.26758	-67.1571	1.14301		-8.77074	1.26758	-67.1571	0.618391
	47.724	-24.2022	-55.9583	-62.4067		47.724	-24.2022	-55.9583	10.5252		47.724	-24.2022	-55.9583	0.336597		47.724	-24.2022	-55.9583	0.392896
	37.9471	-17.5797	-79.789	-62.8662		37.9471	-17.5797	-79.789	10.1962		37.9471	-17.5797	-79.789	0.325294		37.9471	-17.5797	-79.789	0.395576
	10.1522	-21.6161	-103.738	-63.1583		10.1522	-21.6161	-103.738	10.0296		10.1522	-21.6161	-103.738	0.320645		10.1522	-21.6161	-103.738	0.396632
	-15.8316	13.1157	-95.392	-55.1142		-15.8316	13.1157	-95.392	18.6485		-15.8316	13.1157	-95.392	0.60954		-15.8316	13.1157	-95.392	0.297486
	27.6074	-18.0958	-76.3374	-55.4543		27.6074	-18.0958	-76.3374	17.2548		27.6074	-18.0958	-76.3374	0.542793		27.6074	-18.0958	-76.3374	0.321227
	-20.7335	21.677	-91.374	-59.9118		-20.7335	21.677	-91.374	11.9154		-20.7335	21.677	-91.374	0.371447		-20.7335	21.677	-91.374	0.383503
	-9.56213	43.5904	-43.9	-56.6491		-9.56213	43.5904	-43.9	16.8924		-9.56213	43.5904	-43.9	0.553078		-9.56213	43.5904	-43.9	0.317378
	36.7114	-1.25854	-86.8445	-49.3236		36.7114	-1.25854	-86.8445	29.5917		36.7114	-1.25854	-86.8445	0.951683		36.7114	-1.25854	-86.8445	0.60723
	-8.57926	13.5245	-78.2563	-46.004		-8.57926	13.5245	-78.2563	37.817		-8.57926	13.5245	-78.2563	1.22198		-8.57926	13.5245	-78.2563	0.620994
	32.0782	-10.3841	-77.985	-46.018		32.0782	-10.3841	-77.985	37.7351		32.0782	-10.3841	-77.985	1.22114		32.0782	-10.3841	-77.985	0.62097
	17.6921	6.21504	-104.753	-62.3114		17.6921	6.21504	-104.753	10.6147		17.6921	6.21504	-104.753	0.338191		17.6921	6.21504	-104.753	0.392504
	-16.5991	-7.73774	-57.8464	-62.1839		-16.5991	-7.73774	-57.8464	10.6373		-16.5991	-7.73774	-57.8464	0.336361		-16.5991	-7.73774	-57.8464	0.392953
	21.6325	26.6982	-82.5989	-62.3052		21.6325	26.6982	-82.5989	10.5758		21.6325	26.6982	-82.5989	0.336075		21.6325	26.6982	-82.5989	0.393023
	9.4397	13.1683	-79.1784	-44.9288		9.4397	13.1683	-79.1784	40.0235		9.4397	13.1683	-79.1784	1.2872		9.4397	13.1683	-79.1784	0.622624
	35.4819	25.8925	-46.8231	-62.6955		35.4819	25.8925	-46.8231	10.2803		35.4819	25.8925	-46.8231	0.328366		35.4819	25.8925	-46.8231	0.394864
	2.99236	-25.9313	-32.2857	-63.2606		2.99236	-25.9313	-32.2857	9.92683		2.99236	-25.9313	-32.2857	0.318314		2.99236	-25.9313	-32.2857	0.397152
	6.64691	-6.98666	-53.52	-47.0331		6.64691	-6.98666	-53.52	35.5783		6.64691	-6.98666	-53.52	1.15339		6.64691	-6.98666	-53.52	0.61878
	21.097	0.366443	-56.3486	-53.4639		21.097	0.366443	-56.3486	21.4057		21.097	0.366443	-56.3486	0.693675		21.097	0.366443	-56.3486	0.273615
	16.8011	-6.25902	-57.2297	-44.2883		16.8011	-6.25902	-57.2297	36.6519		16.8011	-6.25902	-57.2297	1.15951		16.8011	-6.25902	-57.2297	0.619003
	-3.62968	7.59198	-75.7223	-45.843		-3.62968	7.59198	-75.7223	38.5856		-3.62968	7.59198	-75.7223	1.2444		-3.62968	7.59198	-75.7223	0.6216
	2.93318	21.5138	-85.6239	-62.3668		2.93318	21.5138	-85.6239	10.6055		2.93318	21.5138	-85.6239	0.338257		2.93318	21.5138	-85.6239	0.392487
	-17.019	-20.4712	-85.3139	-54.0256		-17.019	-20.4712	-85.3139	19.1338		-17.019	-20.4712	-85.3139	0.609755		-17.019	-20.4712	-85.3139	0.297415
	1.83201	6.92646	-62.8258	-45.0779		1.83201	6.92646	-62.8258	40.6449		1.83201	6.92646	-62.8258	1.3392		1.83201	6.92646	-62.8258	0.623672
	-15.0079	24.0701	-51.9134	-51.4993		-15.0079	24.0701	-51.9134	25.3074		-15.0079	24.0701	-51.9134	0.833623		-15.0079	24.0701	-51.9134	0.591966
	29.7594	3.2793	-30.9164	-63.0035		29.7594	3.2793	-30.9164	10.0644		29.7594	3.2793	-30.9164	0.320257		29.7594	3.2793	-30.9164	0.396719
	33.9274	-15.3177	-98.5379	-62.812		33.9274	-15.3177	-98.5379	10.2506		33.9274	-15.3177	-98.5379	0.327875		33.9274	-15.3177	-98.5379	0.394979
	-8.10105	-2.91046	-81.1363	-45.9381		-8.10105	-2.91046	-81.1363	38.6421		-8.10105	-2.91046	-81.1363	1.2394		-8.10105	-2.91046	-81.1363	0.621469
	13.5196	19.5045	-96.3511	-63.0557		13.5196	19.5045	-96.3511	10.0871		13.5196	19.5045	-96.3511	0.322704		13.5196	19.5045	-96.3511	0.396167
	-36.5865	25.0887	-55.206	-47.9264		-36.5865	25.0887	-55.206	32.1718		-36.5865	25.0887	-55.206	1.08518		-36.5865	25.0887	-55.206	0.615895
	14.2632	16.5029	-72.8358	-48.1951		14.2632	16.5029	-72.8358	29.6943		14.2632	16.5029	-72.8358	0.978967		14.2632	16.5029	-72.8358	0.609422
	-52.8478	52.4274	-59.7566	-62.9553		-52.8478	52.4274	-59.7566	10.1942		-52.8478	52.4274	-59.7566	0.325102		-52.8478	52.4274	-59.7566	0.39562
	-9.21849	41.2323	-27.1525	-62.9314		-9.21849	41.2323	-27.1525	10.3382		-9.21849	41.2323	-27.1525	0.331228		-9.21849	41.2323	-27.1525	0.39419
	-43.1483	-12.6629	-113.61	-62.1049		-43.1483	-12.6629	-113.61	10.6512		-43.1483	-12.6629	-113.61	0.337347		-43.1483	-12.6629	-113.61	0.392712
	25.1277	1.78036	-91.1556	-53.5921		25.1277	1.78036	-91.1556	21.6348		25.1277	1.78036	-91.1556	0.707673		25.1277	1.78036	-91.1556	0.271566
	28.6244	4.4422	-108.223	-62.8445		28.6244	4.4422	-108.223	10.1996		28.6244	4.4422	-108.223	0.325493		28.6244	4.4422	-108.223	0.395531
	-7.43452	10.3552	-42.5483	-63.5361		-7.43452	10.3552	-42.5483	9.79488		-7.43452	10.3552	-42.5483	0.313733		-7.43452	10.3552	-42.5483	0.398157
	-0.212361	12.1904	-79.1217	-45.9926		-0.212361	12.1904	-79.1217	38.0349		-0.212361	12.1904	-79.1217	1.24442		-0.212361	12.1904	-79.1217	0.6216
	-20.7283	0.391378	-47.5337	-47.3277		-20.7283	0.391378	-47.5337	35.5241		-20.7283	0.391378	-47.5337	1.14722		-20.7283	0.391378	-47.5337	0.618551
	-13.7067	14.6897	-100.603	-62.8033		-13.7067	14.6897	-100.603	10.2504		-13.7067	14.6897	-100.603	0.328185		-13.7067	14.6897	-100.603	0.394907
	23.7045	0.224149	-48.8404	-55.2534		23.7045	0.224149	-48.8404	18.1986		23.7045	0.224149	-48.8404	0.583969		23.7045	0.224149	-48.8404	0.3062
	-0.0424136	40.103	-50.7485	-58.346		-0.0424136	40.103	-50.7485	14.5585		-0.0424136	40.103	-50.7485	0.467531		-0.0424136	40.103	-50.7485	0.350206
	-16.6876	-1.14856	-93.8364	-49.4506		-16.6876	-1.14856	-93.8364	29.3723		-16.6876	-1.14856	-93.8364	0.961175		-16.6876	-1.14856	-93.8364	0.608022
	24.2387	-6.40061	-88.7937	-46.0378		24.2387	-6.40061	-88.7937	38.5285		24.2387	-6.40061	-88.7937	1.25184		24.2387	-6.40061	-88.7937	0.62179
	-12.0037	-13.1616	-88.3932	-51.9812		-12.0037	-13.1616	-88.3932	21.8021		-12.0037	-13.1616	-88.3932	0.678833		-12.0037	-13.1616	-88.3932	0.276999
	25.4731	-4.74649	-57.7345	-62.8781		25.4731	-4.74649	-57.7345	10.2765		25.4731	-4.74649	-57.7345	0.32857		25.4731	-4.74649	-57.7345	0.394817
	-6.64798	18.234	-51.8984	-49.6686		-6.64798	18.234	-51.8984	27.565		-6.64798	18.234	-51.8984	0.888996		-6.64798	18.234	-51.8984	0.601071
	12.8436	1.64496	-51.9121	-50.3377		12.8436	1.64496	-51.9121	27.4365		12.8436	1.64496	-51.9121	0.893193		12.8436	1.64496	-51.9121	0.601544
	-25.1801	48.5098	-52.306	-61.8677		-25.1801	48.5098	-52.306	10.9814		-25.1801	48.5098	-52.306	0.349935		-25.1801	48.5098	-52.306	0.389505
	-25.3964	-8.46037	-70.9827	-59.0303		-25.3964	-8.46037	-70.9827	12.6383		-25.3964	-8.46037	-70.9827	0.390384		-25.3964	-8.46037	-70.9827	0.377698
	-3.59338	27.4557	-82.8204	-48.806		-3.59338	27.4557	-82.8204	29.6141		-3.59338	27.4557	-82.8204	0.991997		-3.59338	27.4557	-82.8204	0.610381
	1.26941	-9.28506	-38.4904	-57.0219		1.26941	-9.28506	-38.4904	16.0591		1.26941	-9.28506	-38.4904	0.516172		1.26941	-9.28506	-38.4904	0.331396
	3.61159	-20.2968	-88.6099	-61.3214		3.61159	-20.2968	-88.6099	11.4446		3.61159	-20.2968	-88.6099	0.361556		3.61159	-20.2968	-88.6099	0.386344
	-16.1924	5.6837	-54.7264	-47.1274		-16.1924	5.6837	-54.7264	36.8039		-16.1924	5.6837	-54.7264	1.20492		-16.1924	5.6837	-54.7264	0.620497
	23.4894	-19.7468	-57.4489	-62.8562		23.4894	-19.7468	-57.4489	10.2821		23.4894	-19.7468	-57.4489	0.327917		23.4894	-19.7468	-57.4489	0.394969
	-31.7187	16.8513	-96.5208	-57.64		-31.7187	16.8513	-96.5208	13.0481		-31.7187	16.8513	-96.5208	0.381252		-31.7187	16.8513	-96.5208	0.380556
	25.9014	19.7819	-65.2039	-55.5344		25.9014	19.7819	-65.2039	18.0758		25.9014	19.7819	-65.2039	0.589489		25.9014	19.7819	-65.2039	0.304274
	-24.6721	-0.0310872	-83.0679	-48.7075		-24.6721	-0.0310872	-83.0679	30.524		-24.6721	-0.0310872	-83.0679	0.985688		-24.6721	-0.0310872	-83.0679	0.609923
	-24.6932	-17.8486	-64.055	-63.3162		-24.6932	-17.8486	-64.055	9.86159		-24.6932	-17.8486	-64.055	0.315064		-24.6932	-17.8486	-64.055	0.397867
	14.71	-4.8738	-62.1815	-44.571		14.71	-4.8738	-62.1815	39.3677		14.71	-4.8738	-62.1815	1.26963		14.71	-4.8738	-62.1815	0.622223
	44.0637	20.7597	-47.8177	-62.5445		44.0637	20.7597	-47.8177	10.5557		44.0637	20.7597	-47.8177	0.337662		44.0637	20.7597	-47.8177	0.392634
	-19.223	43.3924	-51.2295	-63.5917		-19.223	43.3924	-51.2295	9.8202		-19.223	43.3924	-51.2295	0.314917		-19.223	43.3924	-51.2295	0.397899
	-32.2484	24.367	-85.3388	-48.6855		-32.2484	24.367	-85.3388	30.0261		-32.2484	24.367	-85.3388	0.999103		-32.2484	24.367	-85.3388	0.610882
	14.3556	7.09861	-35.3398	-56.4006		14.3556	7.09861	-35.3398	16.6177		14.3556	7.09861	-35.3398	0.530095		14.3556	7.09861	-35.3398	0.326047
	-29.4146	21.5745	-69.9016	-49.2387		-29.4146	21.5745	-69.9016	29.1743		-29.4146	21.5745	-69.9016	0.968875		-29.4146	21.5745	-69.9016	0.608641
	-20.0243	5.68361	-81.3422	-47.1035		-20.0243	5.68361	-81.3422	34.6271		-20.0243	5.68361	-81.3422	1.11652		-20.0243	5.68361	-81.3422	0.617319
	11.7309	-14.9134	-122.648	-63.4906		11.7309	-14.9134	-122.648	9.83095		11.7309	-14.9134	-122.648	0.314878		11.7309	-14.9134	-122.648	0.397907
	36.8997	30.2351	-71.8455	-63.0031		36.8997	30.2351	-71.8455	10.081		36.8997	30.2351	-71.8455	0.321506		36.8997	30.2351	-71.8455	0.396438
	10.934	-18.8298	-51.6328	-58.2131		10.934	-18.8298	-51.6328	14.7868		10.934	-18.8298	-51.6328	0.477258		10.934	-18.8298	-51.6328	0.346468
	8.07485	-1.64445	-106.589	-63.3126		8.07485	-1.64445	-106.589	9.92766		8.07485	-1.64445	-106.589	0.31735		8.07485	-1.64445	-106.589	0.397365
	-15.1443	7.51676	-81.2421	-46.0196		-15.1443	7.51676	-81.2421	38.2097		-15.1443	7.51676	-81.2421	1.23236		-15.1443	7.51676	-81.2421	0.621281
	13.2829	-27.8392	-39.2887	-63.1461		13.2829	-27.8392	-39.2887	9.9161		13.2829	-27.8392	-39.2887	0.316541		13.2829	-27.8392	-39.2887	0.397543
	-8.67685	-24.7897	-86.0908	-62.307		-8.67685	-24.7897	-86.0908	10.5974		-8.67685	-24.7897	-86.0908	0.336303		-8.67685	-24.7897	-86.0908	0.392968
	4.38628	-13.8921	-58.0002	-49.526		4.38628	-13.8921	-58.0002	29.3174		4.38628	-13.8921	-58.0002	0.970443		4.38628	-13.8921	-58.0002	0.608764
	34.8679	-0.399268	-60.4414	-56.3316		34.8679	-0.399268	-60.4414	16.7418		34.8679	-0.399268	-60.4414	0.539112		34.8679	-0.399268	-60.4414	0.322617
	-14.6188	31.6246	-68.5849	-56.5947		-14.6188	31.6246	-68.5849	16.9414		-14.6188	31.6246	-68.5849	0.544532		-14.6188	31.6246	-68.5849	0.320572
	-5.68648	11.6222	-61.3622	-46.8101		-5.68648	11.6222	-61.3622	37.0184		-5.68648	11.6222	-61.3622	1.20045		-5.68648	11.6222	-61.3622	0.620361
	-26.1473	49.1176	-59.7882	-49.5912		-26.1473	49.1176	-59.7882	29.437		-26.1473	49.1176	-59.7882	0.987861		-26.1473	49.1176	-59.7882	0.610082
	-8.1247	-24.4043	-69.3818	-53.4178		-8.1247	-24.4043	-69.3818	19.6684		-8.1247	-24.4043	-69.3818	0.609996		-8.1247	-24.4043	-69.3818	0.297335
	39.4207	4.81541	-85.247	-60.151		39.4207	4.81541	-85.247	12.0745		39.4207	4.81541	-85.247	0.372692		39.4207	4.81541	-85.247	0.383137
	5.86178	-12.6441	-36.1001	-58.8591		5.86178	-12.6441	-36.1001	13.8917		5.86178	-12.6441	-36.1001	0.443709		5.86178	-12.6441	-36.1001	0.359189
	5.95758	41.7195	-53.3289	-63.2675		5.95758	41.7195	-53.3289	9.91235		5.95758	41.7195	-53.3289	0.316546		5.95758	41.7195	-53.3289	0.397542
	-20.8315	5.15795	-96.9138	-53.0199		-20.8315	5.15795	-96.9138	20.6366		-20.8315	5.15795	-96.9138	0.65938		-20.8315	5.15795	-96.9138	0.282196
	35.6558	38.1558	-96.9836	-62.3231		35.6558	38.1558	-96.9836	10.5534		35.6558	38.1558	-96.9836	0.334671		35.6558	38.1558	-96.9836	0.393364
	27.4331	21.87	-37.1163	-61.7852		27.4331	21.87	-37.1163	10.9729		27.4331	21.87	-37.1163	0.348186		27.4331	21.87	-37.1163	0.389964
	8.16163	8.57058	-86.8501	-49.5625		8.16163	8.57058	-86.8501	27.7993		8.16163	8.57058	-86.8501	0.900085		8.16163	8.57058	-86.8501	0.602297
	35.3324	30.8102	-44.9132	-62.4448		35.3324	30.8102	-44.9132	10.5058		35.3324	30.8102	-44.9132	0.334957		35.3324	30.8102	-44.9132	0.393295
	19.7312	31.1279	-40.7128	-58.0155		19.7312	31.1279	-40.7128	14.9384		19.7312	31.1279	-40.7128	0.479665		19.7312	31.1279	-40.7128	0.34554
	16.1562	18.1614	-81.8323	-62.6862		16.1562	18.1614	-81.8323	10.277		16.1562	18.1614	-81.8323	0.327018		16.1562	18.1614	-81.8323	0.395178
	-12.4701	8.6629	-89.7483	-46.1734		-12.4701	8.6629	-89.7483	38.5339		-12.4701	8.6629	-89.7483	1.26119		-12.4701	8.6629	-89.7483	0.622021
	1.138	1.54762	-26.6011	-62.5062		1.138	1.54762	-26.6011	10.4491		1.138	1.54762	-26.6011	0.332785		1.138	1.54762	-26.6011	0.393819
	-23.7133	19.718	-48.1288	-49.5855		-23.7133	19.718	-48.1288	29.4156		-23.7133	19.718	-48.1288	0.989215		-23.7133	19.718	-48.1288	0.61018
	-25.8043	3.36335	-44.6042	-52.7059		-25.8043	3.36335	-44.6042	22.3515		-25.8043	3.36335	-44.6042	0.734675		-25.8043	3.36335	-44.6042	0.280911
	37.0719	-9.77261	-66.5442	-56.4677		37.0719	-9.77261	-66.5442	16.3882		37.0719	-9.77261	-66.5442	0.525113		37.0719	-9.77261	-66.5442	0.327955
	-26.3752	11.4585	-46.8741	-49.5178		-26.3752	11.4585	-46.8741	30.9811		-26.3752	11.4585	-46.8741	0.998199		-26.3752	11.4585	-46.8741	0.610819
	32.2831	-14.6118	-85.1571	-59.0089		32.2831	-14.6118	-85.1571	12.1497		32.2831	-14.6118	-85.1571	0.366926		32.2831	-14.6118	-85.1571	0.384819
	15.1647	-16.5939	-60.4881	-53.0311		15.1647	-16.5939	-60.4881	22.2429		15.1647	-16.5939	-60.4881	0.732168		15.1647	-16.5939	-60.4881	0.278366
	26.8928	43.5166	-40.5618	-63.1743		26.8928	43.5166	-40.5618	10.0014		26.8928	43.5166	-40.5618	0.320123		26.8928	43.5166	-40.5618	0.396749
	33.0801	-4.01799	-81.1333	-46.6416		33.0801	-4.01799	-81.1333	35.0025		33.0801	-4.01799	-81.1333	1.12167		33.0801	-4.01799	-81.1333	0.617536
	0.175666	3.5184	-57.2178	-45.5382		0.175666	3.5184	-57.2178	39.0655		0.175666	3.5184	-57.2178	1.25537		0.175666	3.5184	-57.2178	0.621878
	-8.34447	-9.30782	-48.5353	-57.6165		-8.34447	-9.30782	-48.5353	15.4401		-8.34447	-9.30782	-48.5353	0.497131		-8.34447	-9.30782	-48.5353	0.338773
	-37.8784	39.6557	-79.4707	-62.7735		-37.8784	39.6557	-79.4707	10.3105		-37.8784	39.6557	-79.4707	0.329743		-37.8784	39.6557	-79.4707	0.394541
	1.68349	38.2866	-60.8187	-63.2138		1.68349	38.2866	-60.8187	9.94505		1.68349	38.2866	-60.8187	0.31791		1.68349	38.2866	-60.8187	0.397241
	-22.2514	0.749022	-79.6435	-62.2813		-22.2514	0.749022	-79.6435	10.7098		-22.2514	0.749022	-79.6435	0.341316		-22.2514	0.749022	-79.6435	0.391725
	10.8522	-31.4659	-76.4805	-61.3086		10.8522	-31.4659	-76.4805	11.2398		10.8522	-31.4659	-76.4805	0.349357		10.8522	-31.4659	-76.4805	0.389657
	26.127	38.1057	-28.8011	-63.1534		26.127	38.1057	-28.8011	10.0533		26.127	38.1057	-28.8011	0.321669		26.127	38.1057	-28.8011	0.396401
	-11.5285	-10.193	-108.335	-61.9085		-11.5285	-10.193	-108.335	10.8648		-11.5285	-10.193	-108.335	0.344498		-11.5285	-10.193	-108.335	0.390918
	24.0912	-19.608	-65.7702	-45.2787		24.0912	-19.608	-65.7702	36.1713		24.0912	-19.608	-65.7702	1.19051		24.0912	-19.608	-65.7702	0.620051
	-43.9577	1.40314	-112.588	-62.2114		-43.9577	1.40314	-112.588	10.5874		-43.9577	1.40314	-112.588	0.337594		-43.9577	1.40314	-112.588	0.392651
	22.001	1.93404	-46.3756	-49.2916		22.001	1.93404	-46.3756	25.6892		22.001	1.93404	-46.3756	0.777763		22.001	1.93404	-46.3756	0.469685
	-23.3884	-17.7658	-101.012	-62.4566		-23.3884	-17.7658	-101.012	10.4634		-23.3884	-17.7658	-101.012	0.334665		-23.3884	-17.7658	-101.012	0.393366
	-14.691	13.2858	-55.9347	-44.8101		-14.691	13.2858	-55.9347	41.1979		-14.691	13.2858	-55.9347	1.33234		-14.691	13.2858	-55.9347	0.623545
	18.6668	25.0531	-80.6249	-48.6446		18.6668	25.0531	-80.6249	27.4008		18.6668	25.0531	-80.6249	0.840676		18.6668	25.0531	-80.6249	0.593863
	28.6445	15.2715	-37.6011	-51.5487		28.6445	15.2715	-37.6011	23.3516		28.6445	15.2715	-37.6011	0.720751		28.6445	15.2715	-37.6011	0.272331
	-16.9131	-1.08069	-81.5434	-45.9551		-16.9131	-1.08069	-81.5434	37.8067		-16.9131	-1.08069	-81.5434	1.21261		-16.9131	-1.08069	-81.5434	0.620725
	27.7766	5.67088	-92.6715	-48.721		27.7766	5.67088	-92.6715	29.2422		27.7766	5.67088	-92.6715	0.973004		27.7766	5.67088	-92.6715	0.608964
	-26.8172	-6.3438	-81.33	-62.0754		-26.8172	-6.3438	-81.33	10.7539		-26.8172	-6.3438	-81.33	0.341937		-26.8172	-6.3438	-81.33	0.391568
	41.4246	-13.115	-96.202	-62.8023		41.4246	-13.115	-96.202	10.3158		41.4246	-13.115	-96.202	0.329576		41.4246	-13.115	-96.202	0.394581
	36.215	6.16042	-45.9918	-59.7578		36.215	6.16042	-45.9918	12.2404		36.215	6.16042	-45.9918	0.379096		36.215	6.16042	-45.9918	0.381215
	-33.3206	-0.643263	-73.0571	-63.0039		-33.3206	-0.643263	-73.0571	10.0762		-33.3206	-0.643263	-73.0571	0.321291		-33.3206	-0.643263	-73.0571	0.396487
	-19.3221	-32.5084	-71.4002	-62.144		-19.3221	-32.5084	-71.4002	10.6014		-19.3221	-32.5084	-71.4002	0.335164		-19.3221	-32.5084	-71.4002	0.393245
	6.72727	28.6021	-73.9375	-63.2668		6.72727	28.6021	-73.9375	9.91831		6.72727	28.6021	-73.9375	0.317237		6.72727	28.6021	-73.9375	0.39739
	1.96501	-25.3707	-38.6713	-58.8184		1.96501	-25.3707	-38.6713	14.1277		1.96501	-25.3707	-38.6713	0.455257		1.96501	-25.3707	-38.6713	0.354871
	37.6253	2.81122	-59.0753	-57.103		37.6253	2.81122	-59.0753	16.1205		37.6253	2.81122	-59.0753	0.519869		37.6253	2.81122	-59.0753	0.329971
	17.4905	-19.0246	-66.5912	-58.1887		17.4905	-19.0246	-66.5912	14.918		17.4905	-19.0246	-66.5912	0.481413		17.4905	-19.0246	-66.5912	0.344865
	16.936	8.99867	-22.8469	-63.2031		16.936	8.99867	-22.8469	9.98093		16.936	8.99867	-22.8469	0.318765		16.936	8.99867	-22.8469	0.397051
	28.9647	17.4665	-56.5397	-58.0029		28.9647	17.4665	-56.5397	15.0025		28.9647	17.4665	-56.5397	0.482057		28.9647	17.4665	-56.5397	0.344616
	-27.4984	28.4574	-90.1626	-61.5783		-27.4984	28.4574	-90.1626	11.0313		-27.4984	28.4574	-90.1626	0.349918		-27.4984	28.4574	-90.1626	0.389509
	12.654	4.22361	-44.068	-44.8245		12.654	4.22361	-44.068	39.2036		12.654	4.22361	-44.068	1.25659		12.654	4.22361	-44.068	0.621908
	-18.4443	-9.78575	-88.5882	-45.8409		-18.4443	-9.78575	-88.5882	38.2853		-18.4443	-9.78575	-88.5882	1.21762		-18.4443	-9.78575	-88.5882	0.62087
	-16.9125	29.4851	-74.0403	-62.0531		-16.9125	29.4851	-74.0403	10.9359		-16.9125	29.4851	-74.0403	0.349039		-16.9125	29.4851	-74.0403	0.389741
	-26.3891	-24.1576	-54.7039	-62.7613		-26.3891	-24.1576	-54.7039	10.3147		-26.3891	-24.1576	-54.7039	0.330648		-26.3891	-24.1576	-54.7039	0.394328
	36.0926	2.49492	-58.4299	-63.0259		36.0926	2.49492	-58.4299	10.0922		36.0926	2.49492	-58.4299	0.323094		36.0926	2.49492	-58.4299	0.396079
	33.1386	0.285353	-60.3644	-52.4231		33.1386	0.285353	-60.3644	22.4009		33.1386	0.285353	-60.3644	0.730686		33.1386	0.285353	-60.3644	0.277115
	-20.5937	1.95512	-71.577	-49.345		-20.5937	1.95512	-71.577	30.3527		-20.5937	1.95512	-71.577	0.980964		-20.5937	1.95512	-71.577	0.609572
	-24.3587	-19.8976	-71.117	-51.7937		-24.3587	-19.8976	-71.117	24.0873		-24.3587	-19.8976	-71.117	0.802108		-24.3587	-19.8976	-71.117	0.565194
	14.5594	15.6052	-82.5536	-49.1516		14.5594	15.6052	-82.5536	28.8548		14.5594	15.6052	-82.5536	0.943931		14.5594	15.6052	-82.5536	0.606559
	-19.8289	-4.5882	-101.198	-62.334		-19.8289	-4.5882	-101.198	10.695		-19.8289	-4.5882	-101.198	0.341689		-19.8289	-4.5882	-101.198	0.391631
	20.3785	18.1869	-89.5619	-62.9238		20.3785	18.1869	-89.5619	10.2002		20.3785	18.1869	-89.5619	0.325849		20.3785	18.1869	-89.5619	0.395449
	-3.13184	9.99115	-80.7559	-46.036		-3.13184	9.99115	-80.7559	38.7653		-3.13184	9.99115	-80.7559	1.2843		-3.13184	9.99115	-80.7559	0.62256
	-11.4035	5.74551	-109.075	-62.0148		-11.4035	5.74551	-109.075	10.8117		-11.4035	5.74551	-109.075	0.34268		-11.4035	5.74551	-109.075	0.391381
	12.0261	1.09725	-83.8623	-45.9713		12.0261	1.09725	-83.8623	38.8483		12.0261	1.09725	-83.8623	1.2536		12.0261	1.09725	-83.8623	0.621834
	10.2537	-23.6618	-72.0422	-61.8412		10.2537	-23.6618	-72.0422	10.9554		10.2537	-23.6618	-72.0422	0.346		10.2537	-23.6618	-72.0422	0.390532
	16.7727	-39.7894	-70.2622	-62.3377		16.7727	-39.7894	-70.2622	10.5678		16.7727	-39.7894	-70.2622	0.335586		16.7727	-39.7894	-70.2622	0.393142
	-12.3814	4.15656	-102.078	-63.1455		-12.3814	4.15656	-102.078	10.0034		-12.3814	4.15656	-102.078	0.318718		-12.3814	4.15656	-102.078	0.397062
	16.5538	8.9108	-45.0363	-44.8573		16.5538	8.9108	-45.0363	37.9096		16.5538	8.9108	-45.0363	1.20076		16.5538	8.9108	-45.0363	0.620371
	16.0906	-12.6565	-53.0731	-62.7367		16.0906	-12.6565	-53.0731	10.3337		16.0906	-12.6565	-53.0731	0.329665		16.0906	-12.6565	-53.0731	0.39456
	-26.1716	13.4091	-58.9663	-46.0418		-26.1716	13.4091	-58.9663	37.8498		-26.1716	13.4091	-58.9663	1.21139		-26.1716	13.4091	-58.9663	0.620689
	0.88809	-26.5557	-50.0258	-54.7826		0.88809	-26.5557	-50.0258	19.8294		0.88809	-26.5557	-50.0258	0.663711		0.88809	-26.5557	-50.0258	0.28099
	6.13136	11.2577	-85.8854	-55.8623		6.13136	11.2577	-85.8854	17.4499		6.13136	11.2577	-85.8854	0.560055		6.13136	11.2577	-85.8854	0.314799
	8.22329	23.4975	-92.8657	-62.6221		8.22329	23.4975	-92.8657	10.2915		8.22329	23.4975	-92.8657	0.327278		8.22329	23.4975	-92.8657	0.395118
	11.4444	37.2915	-79.9606	-56.5612		11.4444	37.2915	-79.9606	16.3285		11.4444	37.2915	-79.9606	0.519535		11.4444	37.2915	-79.9606	0.3301
	32.6341	14.1526	-68.3372	-62.3499		32.6341	14.1526	-68.3372	10.4497		32.6341	14.1526	-68.3372	0.331767		32.6341	14.1526	-68.3372	0.394062
	6.7841	21.953	-50.905	-45.5338		6.7841	21.953	-50.905	36.9502		6.7841	21.953	-50.905	1.18386		6.7841	21.953	-50.905	0.619837
	13.3504	-21.4657	-95.8298	-52.5614		13.3504	-21.4657	-95.8298	21.1762		13.3504	-21.4657	-95.8298	0.645711		13.3504	-21.4657	-95.8298	0.286144
	22.9436	8.45448	-56.1696	-50.1655		22.9436	8.45448	-56.1696	27.077		22.9436	8.45448	-56.1696	0.882998		22.9436	8.45448	-56.1696	0.600376
	-42.6711	27.3867	-68.7658	-60.5125		-42.6711	27.3867	-68.7658	11.3168		-42.6711	27.3867	-68.7658	0.349602		-42.6711	27.3867	-68.7658	0.389593
	-1.65278	-5.75606	-47.687	-57.0502		-1.65278	-5.75606	-47.687	15.938		-1.65278	-5.75606	-47.687	0.509206		-1.65278	-5.75606	-47.687	0.33409
	-31.8872	20.1197	-92.0065	-61.2916		-31.8872	20.1197	-92.0065	11.4251		-31.8872	20.1197	-92.0065	0.364584		-31.8872	20.1197	-92.0065	0.385489
	15.4985	1.32393	-20.9204	-63.3064		15.4985	1.32393	-20.9204	9.91233		15.4985	1.32393	-20.9204	0.317403		15.4985	1.32393	-20.9204	0.397353
	-32.7077	-10.3561	-76.5325	-62.0055		-32.7077	-10.3561	-76.5325	10.6663		-32.7077	-10.3561	-76.5325	0.335213		-32.7077	-10.3561	-76.5325	0.393233
	4.14928	25.6844	-71.0629	-62.5773		4.14928	25.6844	-71.0629	10.3529		4.14928	25.6844	-71.0629	0.329597		4.14928	25.6844	-71.0629	0.394576
	11.5016	-3.41293	-89.1084	-47.3078		11.5016	-3.41293	-89.1084	31.1431		11.5016	-3.41293	-89.1084	0.986291		11.5016	-3.41293	-89.1084	0.609967
	-32.5479	-19.5176	-105.112	-61.4789		-32.5479	-19.5176	-105.112	10.9995		-32.5479	-19.5176	-105.112	0.347165		-32.5479	-19.5176	-105.112	0.39023
	10.9267	-7.1151	-60.0642	-50.7449		10.9267	-7.1151	-60.0642	25.8958		10.9267	-7.1151	-60.0642	0.831791		10.9267	-7.1151	-60.0642	0.591375
	22.9773	24.1531	-50.4643	-62.8324		22.9773	24.1531	-50.4643	10.3843		22.9773	24.1531	-50.4643	0.331464		22.9773	24.1531	-50.4643	0.394134
	-23.9654	25.8925	-66.3565	-49.2433		-23.9654	25.8925	-66.3565	29.1398		-23.9654	25.8925	-66.3565	0.977444		-23.9654	25.8925	-66.3565	0.609306
	-32.3407	15.743	-51.1324	-49.4067		-32.3407	15.743	-51.1324	28.3001		-32.3407	15.743	-51.1324	0.943054		-32.3407	15.743	-51.1324	0.606482
	21.0629	27.4429	-45.4681	-47.2663		21.0629	27.4429	-45.4681	31.638		21.0629	27.4429	-45.4681	0.998028		21.0629	27.4429	-45.4681	0.610807
	-12.7554	14.3875	-70.3593	-44.6736		-12.7554	14.3875	-70.3593	41.5789		-12.7554	14.3875	-70.3593	1.3323		-12.7554	14.3875	-70.3593	0.623544
	9.5281	-31.1976	-52.3201	-56.7227		9.5281	-31.1976	-52.3201	16.5933		9.5281	-31.1976	-52.3201	0.539668		9.5281	-31.1976	-52.3201	0.322407
	33.9927	12.3797	-101.594	-61.1304		33.9927	12.3797	-101.594	11.5257		33.9927	12.3797	-101.594	0.367964		33.9927	12.3797	-101.594	0.384519
	1.69321	-13.0507	-80.9326	-46.2051		1.69321	-13.0507	-80.9326	36.7611		1.69321	-13.0507	-80.9326	1.18337		1.69321	-13.0507	-80.9326	0.619821
	-19.7989	-27.0936	-97.2857	-62.3844		-19.7989	-27.0936	-97.2857	10.4865		-19.7989	-27.0936	-97.2857	0.334275		-19.7989	-27.0936	-97.2857	0.39346
	-21.1063	-43.5249	-95.1502	-60.9353		-21.1063	-43.5249	-95.1502	11.348		-21.1063	-43.5249	-95.1502	0.355508		-21.1063	-43.5249	-95.1502	0.388013
	17.5193	-37.1087	-46.7808	-63.3068		17.5193	-37.1087	-46.7808	9.8904		17.5193	-37.1087	-46.7808	0.316947		17.5193	-37.1087	-46.7808	0.397454
	-0.120015	-9.74284	-53.3429	-45.3245		-0.120015	-9.74284	-53.3429	38.4216		-0.120015	-9.74284	-53.3429	1.25207		-0.120015	-9.74284	-53.3429	0.621796
	28.3036	-11.7938	-64.3982	-51.9992		28.3036	-11.7938	-64.3982	21.181		28.3036	-11.7938	-64.3982	0.666705		28.3036	-11.7938	-64.3982	0.280171
	31.1873	23.3667	-40.5372	-54.4589		31.1873	23.3667	-40.5372	19.357		31.1873	23.3667	-40.5372	0.616251		31.1873	23.3667	-40.5372	0.29529
	-19.6357	1.02622	-80.5229	-44.7496		-19.6357	1.02622	-80.5229	40.5499		-19.6357	1.02622	-80.5229	1.31074		-19.6357	1.02622	-80.5229	0.623123
	26.4824	34.7662	-99.1713	-62.0997		26.4824	34.7662	-99.1713	10.8025		26.4824	34.7662	-99.1713	0.345302		26.4824	34.7662	-99.1713	0.390711
	28.8511	-1.96793	-62.6552	-49.8119		28.8511	-1.96793	-62.6552	26.3563		28.8511	-1.96793	-62.6552	0.845895		28.8511	-1.96793	-62.6552	0.594988
	-15.7203	4.61991	-52.5631	-47.0259		-15.7203	4.61991	-52.5631	33.5153		-15.7203	4.61991	-52.5631	1.06615		-15.7203	4.61991	-52.5631	0.614936
	15.1723	18.7666	-92.5753	-51.246		15.1723	18.7666	-92.5753	24.8191		15.1723	18.7666	-92.5753	0.812022		15.1723	18.7666	-92.5753	0.579424
	-23.0286	20.3413	-94.7272	-60.7826		-23.0286	20.3413	-94.7272	11.9077		-23.0286	20.3413	-94.7272	0.380255		-23.0286	20.3413	-94.7272	0.380861
	21.9962	2.91399	-80.2228	-46.343		21.9962	2.91399	-80.2228	34.8615		21.9962	2.91399	-80.2228	1.13959		21.9962	2.91399	-80.2228	0.618258
	9.63877	-19.6971	-53.9979	-48.408		9.63877	-19.6971	-53.9979	31.6271		9.63877	-19.6971	-53.9979	1.03416		9.63877	-19.6971	-53.9979	0.613143
	-12.148	41.9011	-45.7194	-62.9028		-12.148	41.9011	-45.7194	10.232		-12.148	41.9011	-45.7194	0.327831		-12.148	41.9011	-45.7194	0.394989
	15.3727	12.0499	-60.746	-46.8838		15.3727	12.0499	-60.746	33.9636		15.3727	12.0499	-60.746	1.11064		15.3727	12.0499	-60.746	0.617066
	19.7135	-10.0581	-85.736	-49.022		19.7135	-10.0581	-85.736	30.8954		19.7135	-10.0581	-85.736	1.00191		19.7135	-10.0581	-85.736	0.611075
	-30.1498	21.4215	-50.9641	-61.2083		-30.1498	21.4215	-50.9641	11.5126		-30.1498	21.4215	-50.9641	0.367226		-30.1498	21.4215	-50.9641	0.384732
	7.08644	8.14525	-100.665	-63.0914		7.08644	8.14525	-100.665	10.0897		7.08644	8.14525	-100.665	0.322852		7.08644	8.14525	-100.665	0.396134
	-25.2523	-8.25579	-52.4449	-62.752		-25.2523	-8.25579	-52.4449	10.225		-25.2523	-8.25579	-52.4449	0.325767		-25.2523	-8.25579	-52.4449	0.395467
	-4.79379	-4.58959	-79.4123	-46.3596		-4.79379	-4.58959	-79.4123	36.6226		-4.79379	-4.58959	-79.4123	1.16664		-4.79379	-4.58959	-79.4123	0.619255
	4.58978	16.9236	-85.3195	-54.7267		4.58978	16.9236	-85.3195	18.831		4.58978	16.9236	-85.3195	0.59807		4.58978	16.9236	-85.3195	0.301328
	-5.86557	35.9406	-68.4319	-50.4073		-5.86557	35.9406	-68.4319	25.7496		-5.86557	35.9406	-68.4319	0.822101		-5.86557	35.9406	-68.4319	0.58716
	-14.8233	29.287	-64.9614	-46.1336		-14.8233	29.287	-64.9614	36.064		-14.8233	29.287	-64.9614	1.11214		-14.8233	29.287	-64.9614	0.617131
	4.79317	48.6843	-47.4372	-63.1185		4.79317	48.6843	-47.4372	10.0368		4.79317	48.6843	-47.4372	0.320706		4.79317	48.6843	-47.4372	0.396618
	15.7329	31.1086	-82.9779	-62.0731		15.7329	31.1086	-82.9779	10.7372		15.7329	31.1086	-82.9779	0.341357		15.7329	31.1086	-82.9779	0.391714
	35.372	2.05231	-26.1003	-63.0282		35.372	2.05231	-26.1003	10.0644		35.372	2.05231	-26.1003	0.320936		35.372	2.05231	-26.1003	0.396566
	-38.3357	11.1828	-70.7207	-61.7152		-38.3357	11.1828	-70.7207	11.093		-38.3357	11.1828	-70.7207	0.354787		-38.3357	11.1828	-70.7207	0.388209
	-9.91425	1.54825	-100.981	-62.9929		-9.91425	1.54825	-100.981	10.1586		-9.91425	1.54825	-100.981	0.323651		-9.91425	1.54825	-100.981	0.395952
	-19.8255	-19.2092	-87.6514	-56.8539		-19.8255	-19.2092	-87.6514	16.0724		-19.8255	-19.2092	-87.6514	0.510058		-19.8255	-19.2092	-87.6514	0.33376
	-18.7698	-10.8154	-62.7911	-48.946		-18.7698	-10.8154	-62.7911	29.5477		-18.7698	-10.8154	-62.7911	0.994169		-18.7698	-10.8154	-62.7911	0.610535
	9.13329	4.80503	-66.9234	-47.0639		9.13329	4.80503	-66.9234	35.172		9.13329	4.80503	-66.9234	1.14853		9.13329	4.80503	-66.9234	0.6186
	24.3491	4.00642	-86.1844	-46.6998		24.3491	4.00642	-86.1844	34.349		24.3491	4.00642	-86.1844	1.11878		24.3491	4.00642	-86.1844	0.617415
	28.6605	2.52028	-97.0514	-62.9172		28.6605	2.52028	-97.0514	10.2234		28.6605	2.52028	-97.0514	0.32742		28.6605	2.52028	-97.0514	0.395085
	14.4175	18.3044	-94.3705	-59.6555		14.4175	18.3044	-94.3705	12.5951		14.4175	18.3044	-94.3705	0.392793		14.4175	18.3044	-94.3705	0.376927
	28.6922	-5.8245	-111.378	-62.7648		28.6922	-5.8245	-111.378	10.2865		28.6922	-5.8245	-111.378	0.328273		28.6922	-5.8245	-111.378	0.394886
	39.7702	-3.02244	-90.3803	-62.9051		39.7702	-3.02244	-90.3803	10.1806		39.7702	-3.02244	-90.3803	0.32629		39.7702	-3.02244	-90.3803	0.395347
	-31.8882	-31.6009	-62.3879	-61.6043		-31.8882	-31.6009	-62.3879	11.0653		-31.8882	-31.6009	-62.3879	0.35062		-31.8882	-31.6009	-62.3879	0.389324
	-23.9096	-29.1059	-85.597	-62.5049		-23.9096	-29.1059	-85.597	10.3974		-23.9096	-29.1059	-85.597	0.332604		-23.9096	-29.1059	-85.597	0.393862
	23.1	1.49109	-65.2311	-46.4032		23.1	1.49109	-65.2311	37.1313		23.1	1.49109	-65.2311	1.19158		23.1	1.49109	-65.2311	0.620085
	11.423	-15.3922	-75.5628	-45.0481		11.423	-15.3922	-75.5628	40.1053		11.423	-15.3922	-75.5628	1.29064		11.423	-15.3922	-75.5628	0.6227
	-35.3388	3.69889	-93.704	-62.6224		-35.3388	3.69889	-93.704	10.3861		-35.3388	3.69889	-93.704	0.331016		-35.3388	3.69889	-93.704	0.39424
	14.193	-11.962	-74.7388	-46.244		14.193	-11.962	-74.7388	38.6634		14.193	-11.962	-74.7388	1.27046		14.193	-11.962	-74.7388	0.622243
	30.3038	11.2068	-58.2572	-46.4892		30.3038	11.2068	-58.2572	34.7992		30.3038	11.2068	-58.2572	1.08526		30.3038	11.2068	-58.2572	0.615898
	-39.4657	2.10078	-67.2911	-63.0454		-39.4657	2.10078	-67.2911	10.0943		-39.4657	2.10078	-67.2911	0.32266		-39.4657	2.10078	-67.2911	0.396178
	41.9195	17.4966	-99.1357	-62.0823		41.9195	17.4966	-99.1357	10.8706		41.9195	17.4966	-99.1357	0.347623		41.9195	17.4966	-99.1357	0.390111
	10.913	-2.1118	-81.4366	-46.1978		10.913	-2.1118	-81.4366	38.6034		10.913	-2.1118	-81.4366	1.25756		10.913	-2.1118	-81.4366	0.621932
	35.1077	32.1035	-32.5434	-62.1878		35.1077	32.1035	-32.5434	10.7055		35.1077	32.1035	-32.5434	0.340321		35.1077	32.1035	-32.5434	0.391974
	-28.9755	-23.2373	-96.9249	-62.8365		-28.9755	-23.2373	-96.9249	10.299		-28.9755	-23.2373	-96.9249	0.328627		-28.9755	-23.2373	-96.9249	0.394803
	16.6393	12.5096	-78.2119	-46.2949		16.6393	12.5096	-78.2119	37.6149		16.6393	12.5096	-78.2119	1.21967		16.6393	12.5096	-78.2119	0.620929
	-24.7424	12.6279	-66.7088	-49.4418		-24.7424	12.6279	-66.7088	30.102		-24.7424	12.6279	-66.7088	0.973357		-24.7424	12.6279	-66.7088	0.608992
	-4.87965	15.3489	-26.755	-62.4561		-4.87965	15.3489	-26.755	10.6006		-4.87965	15.3489	-26.755	0.336172		-4.87965	15.3489	-26.755	0.393
	8.00761	-2.11828	-75.1069	-46.2789		8.00761	-2.11828	-75.1069	37.3605		8.00761	-2.11828	-75.1069	1.18492		8.00761	-2.11828	-75.1069	0.619871
	-32.4563	-11.6598	-74.6289	-48.8767		-32.4563	-11.6598	-74.6289	30.2555		-32.4563	-11.6598	-74.6289	1.02		-32.4563	-11.6598	-74.6289	0.61227
	-0.83508	-2.85536	-79.8313	-44.8109		-0.83508	-2.85536	-79.8313	39.8858		-0.83508	-2.85536	-79.8313	1.26022		-0.83508	-2.85536	-79.8313	0.621998
	-17.1369	-6.03624	-54.104	-49.4248		-17.1369	-6.03624	-54.104	29.4743		-17.1369	-6.03624	-54.104	0.946959		-17.1369	-6.03624	-54.104	0.606824
	-14.3142	23.5569	-96.4825	-62.2201		-14.3142	23.5569	-96.4825	10.6355		-14.3142	23.5569	-96.4825	0.338875		-14.3142	23.5569	-96.4825	0.392334
	-6.17975	24.0042	-56.6156	-46.8385		-6.17975	24.0042	-56.6156	36.2277		-6.17975	24.0042	-56.6156	1.19926		-6.17975	24.0042	-56.6156	0.620325
	-21.6551	19.1613	-72.1666	-47.1406		-21.6551	19.1613	-72.1666	35.5688		-21.6551	19.1613	-72.1666	1.15968		-21.6551	19.1613	-72.1666	0.619009
	-3.98712	-12.3137	-39.2689	-62.6634		-3.98712	-12.3137	-39.2689	10.3595		-3.98712	-12.3137	-39.2689	0.33092		-3.98712	-12.3137	-39.2689	0.394263
	-10.8891	5.98601	-67.5418	-44.6591		-10.8891	5.98601	-67.5418	41.2693		-10.8891	5.98601	-67.5418	1.31493		-10.8891	5.98601	-67.5418	0.623207
	1.75077	8.74841	-76.1254	-44.4013		1.75077	8.74841	-76.1254	41.941		1.75077	8.74841	-76.1254	1.35194		1.75077	8.74841	-76.1254	0.6239
	18.8043	-15.1433	-85.9627	-47.0236		18.8043	-15.1433	-85.9627	35.2156		18.8043	-15.1433	-85.9627	1.13663		18.8043	-15.1433	-85.9627	0.618143
	-10.3219	45.7085	-72.1906	-62.9525		-10.3219	45.7085	-72.1906	10.2016		-10.3219	45.7085	-72.1906	0.325114		-10.3219	45.7085	-72.1906	0.395618
	29.6087	-37.5545	-46.5866	-62.8279		29.6087	-37.5545	-46.5866	10.2408		29.6087	-37.5545	-46.5866	0.32784		29.6087	-37.5545	-46.5866	0.394987
	29.4311	18.998	-75.6953	-61.2298		29.4311	18.998	-75.6953	11.4486		29.4311	18.998	-75.6953	0.362584		29.4311	18.998	-75.6953	0.386055
	-17.1638	-17.5675	-88.6352	-61.9529		-17.1638	-17.5675	-88.6352	10.9206		-17.1638	-17.5675	-88.6352	0.349992		-17.1638	-17.5675	-88.6352	0.38949
	33.2927	12.7684	-68.1349	-62.3209		33.2927	12.7684	-68.1349	10.5171		33.2927	12.7684	-68.1349	0.334777		33.2927	12.7684	-68.1349	0.393339
	13.4082	-19.6099	-64.0317	-47.9071		13.4082	-19.6099	-64.0317	31.5544		13.4082	-19.6099	-64.0317	1.06401		13.4082	-19.6099	-64.0317	0.614823
	-2.23927	17.6692	-34.1778	-53.9224		-2.23927	17.6692	-34.1778	20.2239		-2.23927	17.6692	-34.1778	0.649251		-2.23927	17.6692	-34.1778	0.285102
	14.295	-10.7265	-105.703	-61.7785		14.295	-10.7265	-105.703	11.1133		14.295	-10.7265	-105.703	0.353941		14.295	-10.7265	-105.703	0.388437
	-23.264	14.9183	-91.2318	-61.9196		-23.264	14.9183	-91.2318	10.9997		-23.264	14.9183	-91.2318	0.351179		-23.264	14.9183	-91.2318	0.389176
	22.4604	-19.9925	-82.8791	-62.4496		22.4604	-19.9925	-82.8791	10.4001		22.4604	-19.9925	-82.8791	0.32964		22.4604	-19.9925	-82.8791	0.394566
	10.7315	14.026	-41.5091	-58.6802		10.7315	14.026	-41.5091	14.2735		10.7315	14.026	-41.5091	0.459446		10.7315	14.026	-41.5091	0.353287
	-6.07485	21.1657	-48.7093	-57.7773		-6.07485	21.1657	-48.7093	14.9732		-6.07485	21.1657	-48.7093	0.481223		-6.07485	21.1657	-48.7093	0.344938
	32.0443	-14.9217	-68.2218	-52.0141		32.0443	-14.9217	-68.2218	21.1531		32.0443	-14.9217	-68.2218	0.666204		32.0443	-14.9217	-68.2218	0.280307
	19.9013	-5.99568	-35.693	-62.9922		19.9013	-5.99568	-35.693	10.1336		19.9013	-5.99568	-35.693	0.324332		19.9013	-5.99568	-35.693	0.395797
	-24.6118	27.9079	-70.647	-53.8801		-24.6118	27.9079	-70.647	19.4978		-24.6118	27.9079	-70.647	0.612221		-24.6118	27.9079	-70.647	0.296604
	-10.2136	35.6614	-57.3593	-62.8234		-10.2136	35.6614	-57.3593	10.3526		-10.2136	35.6614	-57.3593	0.329537		-10.2136	35.6614	-57.3593	0.39459
	-36.627	19.97	-95.9285	-50.9914		-36.627	19.97	-95.9285	21.9516		-36.627	19.97	-95.9285	0.639879		-36.627	19.97	-95.9285	0.287888
	-24.271	19.4244	-85.293	-50.1904		-24.271	19.4244	-85.293	24.9276		-24.271	19.4244	-85.293	0.778659		-24.271	19.4244	-85.293	0.475062
	-23.1515	-10.7762	-86.0728	-48.5264		-23.1515	-10.7762	-86.0728	28.1662		-23.1515	-10.7762	-86.0728	0.922841		-23.1515	-10.7762	-86.0728	0.604614
	1.57528	8.8612	-114.489	-62.7104		1.57528	8.8612	-114.489	10.2821		1.57528	8.8612	-114.489	0.32826		1.57528	8.8612	-114.489	0.394889
	-24.902	-19.4517	-76.5824	-54.12		-24.902	-19.4517	-76.5824	19.1854		-24.902	-19.4517	-76.5824	0.610163		-24.902	-19.4517	-76.5824	0.29728
	-12.8361	28.2999	-35.2313	-62.4907		-12.8361	28.2999	-35.2313	10.4924		-12.8361	28.2999	-35.2313	0.334746		-12.8361	28.2999	-35.2313	0.393346
	-9.44383	30.7152	-34.4109	-63.5335		-9.44383	30.7152	-34.4109	9.80738		-9.44383	30.7152	-34.4109	0.314306		-9.44383	30.7152	-34.4109	0.398032
	-6.9583	-27.5707	-97.3208	-63.5215		-6.9583	-27.5707	-97.3208	9.83801		-6.9583	-27.5707	-97.3208	0.315703		-6.9583	-27.5707	-97.3208	0.397727
	-10.4775	33.6664	-39.8135	-63.4305		-10.4775	33.6664	-39.8135	9.84184		-10.4775	33.6664	-39.8135	0.314654		-10.4775	33.6664	-39.8135	0.397956
	10.7051	16.0537	-64.9455	-45.9613		10.7051	16.0537	-64.9455	38.1649		10.7051	16.0537	-64.9455	1.21356		10.7051	16.0537	-64.9455	0.620753
	6.66858	-30.961	-85.1008	-47.1071		6.66858	-30.961	-85.1008	36.5221		6.66858	-30.961	-85.1008	1.18542		6.66858	-30.961	-85.1008	0.619888
	-6.1068	-25.3149	-80.0235	-61.2609		-6.1068	-25.3149	-80.0235	11.3648		-6.1068	-25.3149	-80.0235	0.359936		-6.1068	-25.3149	-80.0235	0.386796
	1.33693	3.34313	-47.1526	-53.9908		1.33693	3.34313	-47.1526	19.8859		1.33693	3.34313	-47.1526	0.632862		1.33693	3.34313	-47.1526	0.290032
	-24.9226	-28.5685	-66.8025	-60.2104		-24.9226	-28.5685	-66.8025	11.9336		-24.9226	-28.5685	-66.8025	0.376647		-24.9226	-28.5685	-66.8025	0.381956
	-4.915	18.5092	-78.2328	-45.8692		-4.915	18.5092	-78.2328	38.5031		-4.915	18.5092	-78.2328	1.23631		-4.915	18.5092	-78.2328	0.621387
	-28.568	4.12389	-60.0724	-61.0675		-28.568	4.12389	-60.0724	11.547		-28.568	4.12389	-60.0724	0.366479		-28.568	4.12389	-60.0724	0.384947
	-17.364	20.6477	-75.0307	-47.0824		-17.364	20.6477	-75.0307	35.7491		-17.364	20.6477	-75.0307	1.16805		-17.364	20.6477	-75.0307	0.619305
	-3.93482	-24.9059	-40.2	-62.328		-3.93482	-24.9059	-40.2	10.6822		-3.93482	-24.9059	-40.2	0.341551		-3.93482	-24.9059	-40.2	0.391666
	30.9621	26.2328	-93.8167	-62.5237		30.9621	26.2328	-93.8167	10.5579		30.9621	26.2328	-93.8167	0.337706		30.9621	26.2328	-93.8167	0.392623
	6.04556	-2.57172	-57.8616	-47.3075		6.04556	-2.57172	-57.8616	33.5914		6.04556	-2.57172	-57.8616	1.11336		6.04556	-2.57172	-57.8616	0.617184
	1.66665	1.03598	-95.0902	-46.7844		1.66665	1.03598	-95.0902	36.7199		1.66665	1.03598	-95.0902	1.1924		1.66665	1.03598	-95.0902	0.620111
	-34.6676	47.147	-96.1174	-60.4481		-34.6676	47.147	-96.1174	11.5603		-34.6676	47.147	-96.1174	0.363163		-34.6676	47.147	-96.1174	0.385892
	9.30995	4.5335	-61.3107	-46.6667		9.30995	4.5335	-61.3107	33.5333		9.30995	4.5335	-61.3107	1.0968		9.30995	4.5335	-61.3107	0.616444
	-4.6829	16.9723	-30.9599	-62.9472		-4.6829	16.9723	-30.9599	10.2117		-4.6829	16.9723	-30.9599	0.325204		-4.6829	16.9723	-30.9599	0.395597
	4.32329	-8.81562	-79.2404	-47.2105		4.32329	-8.81562	-79.2404	35.5329		4.32329	-8.81562	-79.2404	1.15328		4.32329	-8.81562	-79.2404	0.618776
	-7.96055	25.0943	-76.3998	-51.4474		-7.96055	25.0943	-76.3998	23.8275		-7.96055	25.0943	-76.3998	0.758321		-7.96055	25.0943	-76.3998	0.349617
	-0.131556	-15.557	-80.9426	-44.7953		-0.131556	-15.557	-80.9426	39.9691		-0.131556	-15.557	-80.9426	1.28182		-0.131556	-15.557	-80.9426	0.622504
	7.84415	22.7303	-87.2014	-62.3036		7.84415	22.7303	-87.2014	10.7053		7.84415	22.7303	-87.2014	0.342229		7.84415	22.7303	-87.2014	0.391495
	-31.6537	22.7688	-62.6516	-50.4913		-31.6537	22.7688	-62.6516	25.2316		-31.6537	22.7688	-62.6516	0.789002		-31.6537	22.7688	-62.6516	0.527132
	10.6156	25.4301	-59.9752	-47.1778		10.6156	25.4301	-59.9752	35.8983		10.6156	25.4301	-59.9752	1.16653		10.6156	25.4301	-59.9752	0.619251
	13.8179	-31.3681	-63.4858	-63.2552		13.8179	-31.3681	-63.4858	10.0111		13.8179	-31.3681	-63.4858	0.319803		13.8179	-31.3681	-63.4858	0.39682
	1.68921	2.43493	-110.812	-63.0146		1.68921	2.43493	-110.812	10.113		1.68921	2.43493	-110.812	0.323595		1.68921	2.43493	-110.812	0.395965
	2.03023	-2.33093	-63.3518	-46.6606		2.03023	-2.33093	-63.3518	37.4122		2.03023	-2.33093	-63.3518	1.21353		2.03023	-2.33093	-63.3518	0.620752
	-12.9869	44.1398	-63.3537	-62.9379		-12.9869	44.1398	-63.3537	10.2492		-12.9869	44.1398	-63.3537	0.326587		-12.9869	44.1398	-63.3537	0.395278
	-7.00673	-9.34102	-60.0706	-46.9817		-7.00673	-9.34102	-60.0706	35.769		-7.00673	-9.34102	-60.0706	1.18863		-7.00673	-9.34102	-60.0706	0.619991
	14.6213	-25.0873	-56.1488	-52.7958		14.6213	-25.0873	-56.1488	21.141		14.6213	-25.0873	-56.1488	0.681273		14.6213	-25.0873	-56.1488	0.276396
	-51.8073	-1.01668	-42.1975	-62.6266		-51.8073	-1.01668	-42.1975	10.3917		-51.8073	-1.01668	-42.1975	0.3313		-51.8073	-1.01668	-42.1975	0.394173
	13.9404	-14.241	-40.1217	-51.2173		13.9404	-14.241	-40.1217	24.8901		13.9404	-14.241	-40.1217	0.812423		13.9404	-14.241	-40.1217	0.579833
	-19.1796	-17.999	-54.459	-62.1078		-19.1796	-17.999	-54.459	10.8291		-19.1796	-17.999	-54.459	0.341448		-19.1796	-17.999	-54.459	0.391692
	33.7254	21.5856	-42.6195	-55.6156		33.7254	21.5856	-42.6195	18.026		33.7254	21.5856	-42.6195	0.582008		33.7254	21.5856	-42.6195	0.30689
	-15.9192	30.0833	-44.7178	-62.5873		-15.9192	30.0833	-44.7178	10.4937		-15.9192	30.0833	-44.7178	0.335043		-15.9192	30.0833	-44.7178	0.393274
	7.89248	-24.3943	-35.3455	-46.7436		7.89248	-24.3943	-35.3455	35.0631		7.89248	-24.3943	-35.3455	1.13247		7.89248	-24.3943	-35.3455	0.617978
	13.9169	-14.2498	-99.6603	-61.8697		13.9169	-14.2498	-99.6603	11.0901		13.9169	-14.2498	-99.6603	0.353272		13.9169	-14.2498	-99.6603	0.388617
	20.4417	4.30725	-63.6187	-51.2856		20.4417	4.30725	-63.6187	25.8148		20.4417	4.30725	-63.6187	0.89044		20.4417	4.30725	-63.6187	0.601235
	35.6818	-3.48831	-86.635	-47.9781		35.6818	-3.48831	-86.635	30.2366		35.6818	-3.48831	-86.635	0.971332		35.6818	-3.48831	-86.635	0.608834
	23.1432	23.8278	-64.557	-49.4822		23.1432	23.8278	-64.557	28.4303		23.1432	23.8278	-64.557	0.938798		23.1432	23.8278	-64.557	0.606102
	-21.1301	-0.148329	-49.1724	-61.1085		-21.1301	-0.148329	-49.1724	11.4728		-21.1301	-0.148329	-49.1724	0.362586		-21.1301	-0.148329	-49.1724	0.386055
	6.75773	0.388658	-46.0922	-46.1575		6.75773	0.388658	-46.0922	34.7833		6.75773	0.388658	-46.0922	1.11996		6.75773	0.388658	-46.0922	0.617465
	-28.3833	-5.11694	-98.737	-52.9191		-28.3833	-5.11694	-98.737	20.4396		-28.3833	-5.11694	-98.737	0.63724		-28.3833	-5.11694	-98.737	0.288689
	18.1247	-21.1284	-75.3202	-49.2183		18.1247	-21.1284	-75.3202	31.5591		18.1247	-21.1284	-75.3202	1.0466		18.1247	-21.1284	-75.3202	0.613869
	29.6744	-1.80385	-60.4724	-54.9083		29.6744	-1.80385	-60.4724	18.5052		29.6744	-1.80385	-60.4724	0.601002		29.6744	-1.80385	-60.4724	0.300336
	-26.0235	24.2943	-76.9567	-47.1371		-26.0235	24.2943	-76.9567	36.2008		-26.0235	24.2943	-76.9567	1.17513		-26.0235	24.2943	-76.9567	0.619547
	-2.79388	35.8481	-63.1181	-56.9025		-2.79388	35.8481	-63.1181	16.3986		-2.79388	35.8481	-63.1181	0.531189		-2.79388	35.8481	-63.1181	0.325629
	14.6944	6.89106	-81.2686	-45.4793		14.6944	6.89106	-81.2686	37.4184		14.6944	6.89106	-81.2686	1.19488		14.6944	6.89106	-81.2686	0.620189
	-28.9161	-8.5081	-92.1188	-60.349		-28.9161	-8.5081	-92.1188	11.9723		-28.9161	-8.5081	-92.1188	0.377412		-28.9161	-8.5081	-92.1188	0.381726
	14.7124	-35.1033	-46.8915	-62.0815		14.7124	-35.1033	-46.8915	10.8306		14.7124	-35.1033	-46.8915	0.346926		14.7124	-35.1033	-46.8915	0.390292
	-5.88935	24.6518	-86.0372	-62.391		-5.88935	24.6518	-86.0372	10.5194		-5.88935	24.6518	-86.0372	0.334702		-5.88935	24.6518	-86.0372	0.393357
	22.9096	2.64745	-83.6737	-46.6965		22.9096	2.64745	-83.6737	34.9325		22.9096	2.64745	-83.6737	1.13506		22.9096	2.64745	-83.6737	0.618081
	2.49019	12.4193	-85.2965	-46.6045		2.49019	12.4193	-85.2965	34.0495		2.49019	12.4193	-85.2965	1.08402		2.49019	12.4193	-85.2965	0.615838
	-23.2732	7.59552	-37.889	-49.5059		-23.2732	7.59552	-37.889	30.2705		-23.2732	7.59552	-37.889	0.972308		-23.2732	7.59552	-37.889	0.60891
	-16.5317	17.897	-90.1155	-48.8694		-16.5317	17.897	-90.1155	29.1473		-16.5317	17.897	-90.1155	0.974954		-16.5317	17.897	-90.1155	0.609115
	-2.58836	-19.4188	-83.6111	-62.1787		-2.58836	-19.4188	-83.6111	10.661		-2.58836	-19.4188	-83.6111	0.339255		-2.58836	-19.4188	-83.6111	0.39224
	1.69942	23.8365	-41.9954	-63.9145		1.69942	23.8365	-41.9954	9.49447		1.69942	23.8365	-41.9954	0.304243		1.69942	23.8365	-41.9954	0.400187
	24.49	22.5749	-41.6591	-54.6985		24.49	22.5749	-41.6591	19.3191		24.49	22.5749	-41.6591	0.627687		24.49	22.5749	-41.6591	0.291642
	-10.6545	36.8241	-77.9004	-55.3648		-10.6545	36.8241	-77.9004	18.8384		-10.6545	36.8241	-77.9004	0.617617		-10.6545	36.8241	-77.9004	0.294848
	-20.5468	41.0649	-82.3206	-62.4734		-20.5468	41.0649	-82.3206	10.5598		-20.5468	41.0649	-82.3206	0.33492		-20.5468	41.0649	-82.3206	0.393304
	34.4627	3.38631	-78.9993	-52.2492		34.4627	3.38631	-78.9993	21.6886		34.4627	3.38631	-78.9993	0.683775		34.4627	3.38631	-78.9993	0.275793
	10.2177	-11.4714	-27.9977	-62.6214		10.2177	-11.4714	-27.9977	10.4223		10.2177	-11.4714	-27.9977	0.333468		10.2177	-11.4714	-27.9977	0.393655
	20.8752	10.7051	-50.4367	-49.2699		20.8752	10.7051	-50.4367	28.1705		20.8752	10.7051	-50.4367	0.908482		20.8752	10.7051	-50.4367	0.603181
	-21.2961	-8.17589	-56.8449	-62.5233		-21.2961	-8.17589	-56.8449	10.4942		-21.2961	-8.17589	-56.8449	0.335023		-21.2961	-8.17589	-56.8449	0.393279
	-13.1623	11.559	-68.5979	-45.9473		-13.1623	11.559	-68.5979	38.4615		-13.1623	11.559	-68.5979	1.22049		-13.1623	11.559	-68.5979	0.620952
	-11.988	-27.2295	-87.6252	-63.1051		-11.988	-27.2295	-87.6252	9.92885		-11.988	-27.2295	-87.6252	0.315347		-11.988	-27.2295	-87.6252	0.397805
	30.4673	-13.8686	-55.3664	-59.3295		30.4673	-13.8686	-55.3664	13.5701		30.4673	-13.8686	-55.3664	0.436258		30.4673	-13.8686	-55.3664	0.361929
	29.635	-3.60466	-98.1272	-49.2596		29.635	-3.60466	-98.1272	29.2586		29.635	-3.60466	-98.1272	0.969203		29.635	-3.60466	-98.1272	0.608667
	17.442	5.67397	-84.1149	-46.0014		17.442	5.67397	-84.1149	38.839		17.442	5.67397	-84.1149	1.26555		17.442	5.67397	-84.1149	0.622126
	-34.6867	-1.28056	-92.8286	-62.351		-34.6867	-1.28056	-92.8286	10.3553		-34.6867	-1.28056	-92.8286	0.327761		-34.6867	-1.28056	-92.8286	0.395006
	-19.4039	1.0576	-58.3016	-47.3145		-19.4039	1.0576	-58.3016	35.6776		-19.4039	1.0576	-58.3016	1.165		-19.4039	1.0576	-58.3016	0.619198
	-8.67364	-26.8688	-93.4997	-63.1138		-8.67364	-26.8688	-93.4997	10.0006		-8.67364	-26.8688	-93.4997	0.318288		-8.67364	-26.8688	-93.4997	0.397157
	30.6843	-1.71006	-62.0371	-57.3921		30.6843	-1.71006	-62.0371	15.5549		30.6843	-1.71006	-62.0371	0.499763		30.6843	-1.71006	-62.0371	0.337752
	-36.5863	14.7597	-71.145	-61.1857		-36.5863	14.7597	-71.145	11.28		-36.5863	14.7597	-71.145	0.354162		-36.5863	14.7597	-71.145	0.388377
	-18.9465	9.63132	-52.523	-46.121		-18.9465	9.63132	-52.523	37.5959		-18.9465	9.63132	-52.523	1.20115		-18.9465	9.63132	-52.523	0.620383
	-27.7052	22.0887	-92.5765	-62.2049		-27.7052	22.0887	-92.5765	10.6329		-27.7052	22.0887	-92.5765	0.336941		-27.7052	22.0887	-92.5765	0.392811
	24.5886	17.7589	-42.8286	-61.3435		24.5886	17.7589	-42.8286	11.3282		24.5886	17.7589	-42.8286	0.356801		24.5886	17.7589	-42.8286	0.387661
	-10.7419	11.8666	-84.1219	-63.106		-10.7419	11.8666	-84.1219	10.0447		-10.7419	11.8666	-84.1219	0.321192		-10.7419	11.8666	-84.1219	0.396509
	-21.0761	15.9581	-74.1739	-53.4859		-21.0761	15.9581	-74.1739	20.4359		-21.0761	15.9581	-74.1739	0.658793		-21.0761	15.9581	-74.1739	0.282361
	-41.0851	-11.8136	-87.912	-61.2428		-41.0851	-11.8136	-87.912	11.0777		-41.0851	-11.8136	-87.912	0.349155		-41.0851	-11.8136	-87.912	0.38971
	36.6715	-6.57621	-81.3454	-49.72		36.6715	-6.57621	-81.3454	24.6165		36.6715	-6.57621	-81.3454	0.750217		36.6715	-6.57621	-81.3454	0.314632
	-7.58643	-18.3321	-37.6562	-56.6845		-7.58643	-18.3321	-37.6562	16.7398		-7.58643	-18.3321	-37.6562	0.544576		-7.58643	-18.3321	-37.6562	0.320556
	27.5468	-5.72311	-102.39	-62.4292		27.5468	-5.72311	-102.39	10.4124		27.5468	-5.72311	-102.39	0.33094		27.5468	-5.72311	-102.39	0.394258
	-27.0066	-4.61895	-57.1239	-55.4252		-27.0066	-4.61895	-57.1239	17.4471		-27.0066	-4.61895	-57.1239	0.551674		-27.0066	-4.61895	-57.1239	0.3179
	-47.6746	10.1756	-119.473	-62.7015		-47.6746	10.1756	-119.473	10.3156		-47.6746	10.1756	-119.473	0.328384		-47.6746	10.1756	-119.473	0.39486
	20.8974	-0.789992	-99.2988	-52.853		20.8974	-0.789992	-99.2988	22.4054		20.8974	-0.789992	-99.2988	0.73744		20.8974	-0.789992	-99.2988	0.284439
	-10.0735	-14.5777	-78.0501	-45.8492		-10.0735	-14.5777	-78.0501	38.8169		-10.0735	-14.5777	-78.0501	1.25403		-10.0735	-14.5777	-78.0501	0.621845
	-19.3946	-14.3446	-48.337	-62.5218		-19.3946	-14.3446	-48.337	10.5169		-19.3946	-14.3446	-48.337	0.335743		-19.3946	-14.3446	-48.337	0.393104
	-17.0247	-25.5589	-57.2811	-51.4069		-17.0247	-25.5589	-57.2811	25.0433		-17.0247	-25.5589	-57.2811	0.863408		-17.0247	-25.5589	-57.2811	0.59787
	37.0187	4.70672	-56.8647	-62.483		37.0187	4.70672	-56.8647	10.5254		37.0187	4.70672	-56.8647	0.335645		37.0187	4.70672	-56.8647	0.393128
	11.9852	11.5887	-80.2396	-46.3352		11.9852	11.5887	-80.2396	38.8797		11.9852	11.5887	-80.2396	1.2714		11.9852	11.5887	-80.2396	0.622265
	17.7701	5.5092	-68.612	-47.0003		17.7701	5.5092	-68.612	35.1827		17.7701	5.5092	-68.612	1.13064		17.7701	5.5092	-68.612	0.617904
	3.80124	-28.4571	-80.4524	-60.9927		3.80124	-28.4571	-80.4524	11.4904		3.80124	-28.4571	-80.4524	0.35863		3.80124	-28.4571	-80.4524	0.387158
	17.8471	-2.74309	-100.928	-53.1134		17.8471	-2.74309	-100.928	20.8399		17.8471	-2.74309	-100.928	0.643582		17.8471	-2.74309	-100.928	0.286776
	9.04952	-18.0974	-59.463	-49.6384		9.04952	-18.0974	-59.463	28.9334		9.04952	-18.0974	-59.463	0.956859		9.04952	-18.0974	-59.463	0.607666
	1.89433	-9.57147	-95.7927	-54.3634		1.89433	-9.57147	-95.7927	19.547		1.89433	-9.57147	-95.7927	0.624116		1.89433	-9.57147	-95.7927	0.292769
	3.51113	-25.7643	-32.857	-56.2616		3.51113	-25.7643	-32.857	17.1208		3.51113	-25.7643	-32.857	0.551832		3.51113	-25.7643	-32.857	0.317841
	-19.541	26.7135	-69.3517	-49.8514		-19.541	26.7135	-69.3517	28.4758		-19.541	26.7135	-69.3517	0.908873		-19.541	26.7135	-69.3517	0.603221
	6.77122	30.6322	-46.8017	-52.4844		6.77122	30.6322	-46.8017	22.4998		6.77122	30.6322	-46.8017	0.735509		6.77122	30.6322	-46.8017	0.28189
	-1.7327	29.8233	-74.5089	-48.3714		-1.7327	29.8233	-74.5089	27.353		-1.7327	29.8233	-74.5089	0.819062		-1.7327	29.8233	-74.5089	0.585302
	8.33944	1.72625	-110.089	-63.3399		8.33944	1.72625	-110.089	9.90283		8.33944	1.72625	-110.089	0.316912		8.33944	1.72625	-110.089	0.397461
	-19.6019	27.5269	-91.8439	-60.3815		-19.6019	27.5269	-91.8439	11.7611		-19.6019	27.5269	-91.8439	0.367858		-19.6019	27.5269	-91.8439	0.38455
	-3.21002	40.763	-75.9822	-62.8386		-3.21002	40.763	-75.9822	10.3001		-3.21002	40.763	-75.9822	0.328432		-3.21002	40.763	-75.9822	0.394849
	-17.7144	38.1084	-56.5647	-62.3061		-17.7144	38.1084	-56.5647	10.7975		-17.7144	38.1084	-56.5647	0.343327		-17.7144	38.1084	-56.5647	0.391216
	-21.9531	-21.2931	-79.3655	-47.1742		-21.9531	-21.2931	-79.3655	35.6312		-21.9531	-21.2931	-79.3655	1.16007		-21.9531	-21.2931	-79.3655	0.619023
	-6.5604	-5.52237	-69.9174	-47.2888		-6.5604	-5.52237	-69.9174	36.2098		-6.5604	-5.52237	-69.9174	1.1656		-6.5604	-5.52237	-69.9174	0.619219
	12.889	50.2778	-53.9049	-63.5323		12.889	50.2778	-53.9049	9.78289		12.889	50.2778	-53.9049	0.313261		12.889	50.2778	-53.9049	0.398259
	6.80025	-10.9888	-94.593	-49.1356		6.80025	-10.9888	-94.593	27.9874		6.80025	-10.9888	-94.593	0.899939		6.80025	-10.9888	-94.593	0.602282
	25.2076	0.285358	-62.2894	-45.0841		25.2076	0.285358	-62.2894	38.91		25.2076	0.285358	-62.2894	1.27124		25.2076	0.285358	-62.2894	0.622261
	-31.565	4.26773	-48.3507	-60.1103		-31.565	4.26773	-48.3507	12.4444		-31.565	4.26773	-48.3507	0.390969		-31.565	4.26773	-48.3507	0.377511
	-4.5919	-5.28781	-43.1654	-49.0894		-4.5919	-5.28781	-43.1654	29.1113		-4.5919	-5.28781	-43.1654	0.933842		-4.5919	-5.28781	-43.1654	0.605651
	-11.4291	-36.9253	-62.6948	-63.1466		-11.4291	-36.9253	-62.6948	10.0905		-11.4291	-36.9253	-62.6948	0.323259		-11.4291	-36.9253	-62.6948	0.396041
	-34.0081	-13.4381	-66.2426	-61.4911		-34.0081	-13.4381	-66.2426	11.2368		-34.0081	-13.4381	-66.2426	0.357182		-34.0081	-13.4381	-66.2426	0.387556
	32.9943	3.53846	-89.516	-55.5493		32.9943	3.53846	-89.516	18.2335		32.9943	3.53846	-89.516	0.594747		32.9943	3.53846	-89.516	0.302462
	17.176	14.2719	-102.853	-62.0361		17.176	14.2719	-102.853	10.865		17.176	14.2719	-102.853	0.346536		17.176	14.2719	-102.853	0.390393
	-9.91296	-1.16461	-71.8395	-47.0783		-9.91296	-1.16461	-71.8395	35.684		-9.91296	-1.16461	-71.8395	1.17693		-9.91296	-1.16461	-71.8395	0.619608
	48.6477	12.7243	-99.0133	-60.6856		48.6477	12.7243	-99.0133	11.5269		48.6477	12.7243	-99.0133	0.360052		48.6477	12.7243	-99.0133	0.386764
	-14.088	24.9346	-112.275	-60.0812		-14.088	24.9346	-112.275	12.0214		-14.088	24.9346	-112.275	0.370328		-14.088	24.9346	-112.275	0.383832
	29.3041	-18.8915	-64.8255	-46.923		29.3041	-18.8915	-64.8255	35.2722		29.3041	-18.8915	-64.8255	1.15764		29.3041	-18.8915	-64.8255	0.618935
	-13.6831	8.88802	-69.245	-47.0326		-13.6831	8.88802	-69.245	36.0445		-13.6831	8.88802	-69.245	1.21041		-13.6831	8.88802	-69.245	0.62066
	-4.76017	32.2754	-81.7881	-49.4113		-4.76017	32.2754	-81.7881	30.4579		-4.76017	32.2754	-81.7881	0.966767		-4.76017	32.2754	-81.7881	0.608474
	22.9754	17.5771	-66.3244	-60.4167		22.9754	17.5771	-66.3244	11.9497		22.9754	17.5771	-66.3244	0.371462		22.9754	17.5771	-66.3244	0.383499
	-26.1916	-17.9547	-67.7932	-59.342		-26.1916	-17.9547	-67.7932	13.006		-26.1916	-17.9547	-67.7932	0.405756		-26.1916	-17.9547	-67.7932	0.372658
	4.49068	21.2124	-54.5039	-45.6793		4.49068	21.2124	-54.5039	38.3014		4.49068	21.2124	-54.5039	1.24761		4.49068	21.2124	-54.5039	0.621683
	17.6435	21.7575	-102.6	-62.7602		17.6435	21.7575	-102.6	10.2531		17.6435	21.7575	-102.6	0.326753		17.6435	21.7575	-102.6	0.39524
	-20.8159	-11.1564	-95.8985	-46.9234		-20.8159	-11.1564	-95.8985	33.5514		-20.8159	-11.1564	-95.8985	1.12552		-20.8159	-11.1564	-95.8985	0.617696
	-6.06289	-0.685557	-57.7542	-45.1243		-6.06289	-0.685557	-57.7542	40.3582		-6.06289	-0.685557	-57.7542	1.30238		-6.06289	-0.685557	-57.7542	0.622951
	9.82382	-17.804	-60.0642	-54.9019		9.82382	-17.804	-60.0642	19.4238		9.82382	-17.804	-60.0642	0.636075		9.82382	-17.804	-60.0642	0.289044
	-2.46566	-14.1493	-90.9908	-46.4072		-2.46566	-14.1493	-90.9908	37.9882		-2.46566	-14.1493	-90.9908	1.21975		-2.46566	-14.1493	-90.9908	0.620931
	-11.1138	-7.4096	-47.7579	-51.4003		-11.1138	-7.4096	-47.7579	24.4186		-11.1138	-7.4096	-47.7579	0.784851		-11.1138	-7.4096	-47.7579	0.508648
	-34.4284	40.4398	-89.7424	-58.5798		-34.4284	40.4398	-89.7424	13.9499		-34.4284	40.4398	-89.7424	0.441832		-34.4284	40.4398	-89.7424	0.359883
	-21.7254	-18.2036	-81.9771	-45.7823		-21.7254	-18.2036	-81.9771	32.4819		-21.7254	-18.2036	-81.9771	1.00864		-21.7254	-18.2036	-81.9771	0.611531
	-35.8682	1.35198	-82.6782	-62.8516		-35.8682	1.35198	-82.6782	10.3198		-35.8682	1.35198	-82.6782	0.330933		-35.8682	1.35198	-82.6782	0.39426
	38.5357	-19.1501	-67.4874	-62.5552		38.5357	-19.1501	-67.4874	10.4244		38.5357	-19.1501	-67.4874	0.333344		38.5357	-19.1501	-67.4874	0.393685
	-18.0974	-24.2994	-38.8064	-62.3457		-18.0974	-24.2994	-38.8064	10.5787		-18.0974	-24.2994	-38.8064	0.338019		-18.0974	-24.2994	-38.8064	0.392546
	17.9079	-13.0597	-43.8604	-55.3067		17.9079	-13.0597	-43.8604	18.4118		17.9079	-13.0597	-43.8604	0.596889		17.9079	-13.0597	-43.8604	0.30173
	2.24683	20.7884	-40.7762	-59.2399		2.24683	20.7884	-40.7762	13.6631		2.24683	20.7884	-40.7762	0.439287		2.24683	20.7884	-40.7762	0.36082
	-12.2852	22.475	-78.5208	-49.4128		-12.2852	22.475	-78.5208	30.7189		-12.2852	22.475	-78.5208	0.988919		-12.2852	22.475	-78.5208	0.610159
	-40.2797	4.13356	-82.7626	-61.261		-40.2797	4.13356	-82.7626	11.039		-40.2797	4.13356	-82.7626	0.347962		-40.2797	4.13356	-82.7626	0.390022
	-29.0955	-12.8015	-68.6894	-59.4694		-29.0955	-12.8015	-68.6894	12.1508		-29.0955	-12.8015	-68.6894	0.373559		-29.0955	-12.8015	-68.6894	0.38288
	5.95554	-27.3316	-65.2543	-56.2842		5.95554	-27.3316	-65.2543	16.8317		5.95554	-27.3316	-65.2543	0.53388		5.95554	-27.3316	-65.2543	0.324603
	4.78421	26.3881	-57.2949	-55.5037		4.78421	26.3881	-57.2949	17.5133		4.78421	26.3881	-57.2949	0.552406		4.78421	26.3881	-57.2949	0.317627
	13.7704	-20.0887	-70.8103	-48.0967		13.7704	-20.0887	-70.8103	30.8123		13.7704	-20.0887	-70.8103	0.975164		13.7704	-20.0887	-70.8103	0.609131
	-19.1818	2.09863	-36.053	-60.6178		-19.1818	2.09863	-36.053	12.175		-19.1818	2.09863	-36.053	0.390562		-19.1818	2.09863	-36.053	0.377641
	-15.8569	-4.40899	-85.4389	-44.5532		-15.8569	-4.40899	-85.4389	41.3763		-15.8569	-4.40899	-85.4389	1.32339		-15.8569	-4.40899	-85.4389	0.623374
	8.88674	-4.13914	-57.7642	-45.0192		8.88674	-4.13914	-57.7642	39.1166		8.88674	-4.13914	-57.7642	1.24308		8.88674	-4.13914	-57.7642	0.621566
	11.2951	18.2133	-82.4578	-46.3449		11.2951	18.2133	-82.4578	31.3992		11.2951	18.2133	-82.4578	0.960901		11.2951	18.2133	-82.4578	0.608
	18.1899	-15.5644	-56.3295	-47.2828		18.1899	-15.5644	-56.3295	33.2948		18.1899	-15.5644	-56.3295	1.08385		18.1899	-15.5644	-56.3295	0.61583
	-31.0851	19.4631	-61.8149	-49.6342		-31.0851	19.4631	-61.8149	26.7246		-31.0851	19.4631	-61.8149	0.848841		-31.0851	19.4631	-61.8149	0.595551
	-34.3846	38.658	-67.6913	-62.3979		-34.3846	38.658	-67.6913	10.6056		-34.3846	38.658	-67.6913	0.339667		-34.3846	38.658	-67.6913	0.392137
	-20.2465	-16.9775	-52.1598	-62.7816		-20.2465	-16.9775	-52.1598	10.2973		-20.2465	-16.9775	-52.1598	0.329306		-20.2465	-16.9775	-52.1598	0.394644
	14.9279	-6.98561	-79.768	-46.9538		14.9279	-6.98561	-79.768	37.1225		14.9279	-6.98561	-79.768	1.21857		14.9279	-6.98561	-79.768	0.620897
	27.0323	30.7745	-74.4761	-62.7219		27.0323	30.7745	-74.4761	10.3558		27.0323	30.7745	-74.4761	0.330724		27.0323	30.7745	-74.4761	0.39431
	26.3971	39.6251	-65.4021	-63.6599		26.3971	39.6251	-65.4021	9.73724		26.3971	39.6251	-65.4021	0.311769		26.3971	39.6251	-65.4021	0.398582
	-37.6563	7.39973	-52.9851	-62.0178		-37.6563	7.39973	-52.9851	10.924		-37.6563	7.39973	-52.9851	0.348739		-37.6563	7.39973	-52.9851	0.389819
	15.6156	-1.57776	-34.0293	-62.4145		15.6156	-1.57776	-34.0293	10.6367		15.6156	-1.57776	-34.0293	0.341215		15.6156	-1.57776	-34.0293	0.39175
	-0.350064	11.4098	-71.089	-46.2492		-0.350064	11.4098	-71.089	38.2929		-0.350064	11.4098	-71.089	1.2319		-0.350064	11.4098	-71.089	0.621268
	2.23787	32.3078	-50.0494	-55.7324		2.23787	32.3078	-50.0494	17.8464		2.23787	32.3078	-50.0494	0.580629		2.23787	32.3078	-50.0494	0.307377
	-7.5567	28.0702	-46.5644	-55.8905		-7.5567	28.0702	-46.5644	17.7185		-7.5567	28.0702	-46.5644	0.572106		-7.5567	28.0702	-46.5644	0.310416
	17.912	-9.37198	-85.2007	-44.9338		17.912	-9.37198	-85.2007	38.0312		17.912	-9.37198	-85.2007	1.20032		17.912	-9.37198	-85.2007	0.620357
	11.3954	25.1349	-74.9989	-48.4848		11.3954	25.1349	-74.9989	28.4152		11.3954	25.1349	-74.9989	0.88726		11.3954	25.1349	-74.9989	0.600873
	15.7475	-0.219512	-36.1499	-61.72		15.7475	-0.219512	-36.1499	10.9452		15.7475	-0.219512	-36.1499	0.345467		15.7475	-0.219512	-36.1499	0.390669
	16.6744	10.6865	-37.0884	-62.8484		16.6744	10.6865	-37.0884	10.2015		16.6744	10.6865	-37.0884	0.325143		16.6744	10.6865	-37.0884	0.395611
	-42.3816	18.6216	-91.5889	-56.9216		-42.3816	18.6216	-91.5889	13.4892		-42.3816	18.6216	-91.5889	0.391743		-42.3816	18.6216	-91.5889	0.377264
	20.0107	-13.0326	-71.5614	-46.1971		20.0107	-13.0326	-71.5614	39.4487		20.0107	-13.0326	-71.5614	1.2816		20.0107	-13.0326	-71.5614	0.622499
	16.6462	22.4941	-39.6765	-62.6131		16.6462	22.4941	-39.6765	10.363		16.6462	22.4941	-39.6765	0.330196		16.6462	22.4941	-39.6765	0.394434
	24.2465	9.50581	-56.8512	-45.3665		24.2465	9.50581	-56.8512	38.4359		24.2465	9.50581	-56.8512	1.25062		24.2465	9.50581	-56.8512	0.621759
	8.30522	-6.25367	-99.6091	-49.8217		8.30522	-6.25367	-99.6091	27.6489		8.30522	-6.25367	-99.6091	0.914362		8.30522	-6.25367	-99.6091	0.603779
	-13.3857	-2.64513	-94.1075	-50.307		-13.3857	-2.64513	-94.1075	26.6554		-13.3857	-2.64513	-94.1075	0.858983		-13.3857	-2.64513	-94.1075	0.597226
	-10.0392	-0.0953401	-89.3249	-45.347		-10.0392	-0.0953401	-89.3249	36.3387		-10.0392	-0.0953401	-89.3249	1.17563		-10.0392	-0.0953401	-89.3249	0.619564
	-19.0435	-4.65719	-85.2109	-45.9794		-19.0435	-4.65719	-85.2109	37.6625		-19.0435	-4.65719	-85.2109	1.2156		-19.0435	-4.65719	-85.2109	0.620812
	19.4547	-1.88497	-109.584	-60.0164		19.4547	-1.88497	-109.584	12.3038		19.4547	-1.88497	-109.584	0.384265		19.4547	-1.88497	-109.584	0.379625
	23.1059	32.5155	-25.9901	-62.7478		23.1059	32.5155	-25.9901	10.3052		23.1059	32.5155	-25.9901	0.329561		23.1059	32.5155	-25.9901	0.394584
	2.97991	-7.20901	-101.098	-58.4775		2.97991	-7.20901	-101.098	14.5126		2.97991	-7.20901	-101.098	0.467697		2.97991	-7.20901	-101.098	0.350143
	-9.78229	1.6165	-63.2546	-44.7864		-9.78229	1.6165	-63.2546	41.009		-9.78229	1.6165	-63.2546	1.32808		-9.78229	1.6165	-63.2546	0.623464
	-12.7757	48.536	-44.057	-63.2132		-12.7757	48.536	-44.057	10.0484		-12.7757	48.536	-44.057	0.321963		-12.7757	48.536	-44.057	0.396335
	-20.7285	-6.53274	-99.4034	-54.6109		-20.7285	-6.53274	-99.4034	18.6053		-20.7285	-6.53274	-99.4034	0.604392		-20.7285	-6.53274	-99.4034	0.299196
	-31.2593	18.4151	-53.0697	-47.3551		-31.2593	18.4151	-53.0697	36.0258		-31.2593	18.4151	-53.0697	1.17061		-31.2593	18.4151	-53.0697	0.619393
	15.2079	-14.9596	-62.9835	-45.5417		15.2079	-14.9596	-62.9835	39.1547		15.2079	-14.9596	-62.9835	1.25969		15.2079	-14.9596	-62.9835	0.621985
	-6.27869	-6.79043	-57.0505	-46.6113		-6.27869	-6.79043	-57.0505	37.7018		-6.27869	-6.79043	-57.0505	1.21611		-6.27869	-6.79043	-57.0505	0.620826
	7.35961	-21.595	-78.0472	-45.1623		7.35961	-21.595	-78.0472	36.3627		7.35961	-21.595	-78.0472	1.17487		7.35961	-21.595	-78.0472	0.619538
	25.5711	18.365	-68.399	-62.2021		25.5711	18.365	-68.399	10.7302		25.5711	18.365	-68.399	0.340225		25.5711	18.365	-68.399	0.391998
	-16.3596	-0.373943	-91.0345	-48.8366		-16.3596	-0.373943	-91.0345	30.8596		-16.3596	-0.373943	-91.0345	1.01494		-16.3596	-0.373943	-91.0345	0.611945
	8.24952	-19.2682	-105.972	-63.6297		8.24952	-19.2682	-105.972	9.72089		8.24952	-19.2682	-105.972	0.31122		8.24952	-19.2682	-105.972	0.3987
	-28.7095	40.1134	-54.2197	-62.8312		-28.7095	40.1134	-54.2197	10.3135		-28.7095	40.1134	-54.2197	0.33093		-28.7095	40.1134	-54.2197	0.394261
	1.23866	26.8124	-93.3554	-62.3298		1.23866	26.8124	-93.3554	10.4526		1.23866	26.8124	-93.3554	0.332335		1.23866	26.8124	-93.3554	0.393926
	-22.4229	50.1796	-77.7343	-62.2739		-22.4229	50.1796	-77.7343	10.6661		-22.4229	50.1796	-77.7343	0.338098		-22.4229	50.1796	-77.7343	0.392526
	5.1739	21.7729	-90.0805	-53.7325		5.1739	21.7729	-90.0805	20.2428		5.1739	21.7729	-90.0805	0.652064		5.1739	21.7729	-90.0805	0.284283
	-1.03914	46.9258	-49.9374	-63.1493		-1.03914	46.9258	-49.9374	10.0215		-1.03914	46.9258	-49.9374	0.320144		-1.03914	46.9258	-49.9374	0.396744
	12.5341	14.9458	-91.9725	-61.1549		12.5341	14.9458	-91.9725	11.4671		12.5341	14.9458	-91.9725	0.363065		12.5341	14.9458	-91.9725	0.385919
	-36.7926	-17.8016	-43.9584	-62.9019		-36.7926	-17.8016	-43.9584	10.2312		-36.7926	-17.8016	-43.9584	0.327311		-36.7926	-17.8016	-43.9584	0.39511
	-1.77331	45.8406	-47.9651	-62.7013		-1.77331	45.8406	-47.9651	10.4058		-1.77331	45.8406	-47.9651	0.334272		-1.77331	45.8406	-47.9651	0.393461
	2.50113	26.3621	-52.4059	-44.6891		2.50113	26.3621	-52.4059	39.7663		2.50113	26.3621	-52.4059	1.28271		2.50113	26.3621	-52.4059	0.622524
	17.7716	9.84604	-38.5447	-56.7746		17.7716	9.84604	-38.5447	16.1752		17.7716	9.84604	-38.5447	0.5154		17.7716	9.84604	-38.5447	0.331695
	-13.769	-10.1338	-94.9262	-54.2601		-13.769	-10.1338	-94.9262	18.281		-13.769	-10.1338	-94.9262	0.559171		-13.769	-10.1338	-94.9262	0.315124
	26.9435	-10.6444	-78.6214	-47.3123		26.9435	-10.6444	-78.6214	35.6438		26.9435	-10.6444	-78.6214	1.14605		26.9435	-10.6444	-78.6214	0.618506
	34.4692	-6.93107	-84.2449	-62.1982		34.4692	-6.93107	-84.2449	10.616		34.4692	-6.93107	-84.2449	0.338363		34.4692	-6.93107	-84.2449	0.392461
	-15.8613	31.4523	-49.436	-61.7159		-15.8613	31.4523	-49.436	11.3231		-15.8613	31.4523	-49.436	0.362618		-15.8613	31.4523	-49.436	0.386046
	6.4569	26.6563	-74.0548	-61.9944		6.4569	26.6563	-74.0548	10.7699		6.4569	26.6563	-74.0548	0.341392		6.4569	26.6563	-74.0548	0.391706
	37.5384	-10.3698	-36.235	-62.8223		37.5384	-10.3698	-36.235	10.1736		37.5384	-10.3698	-36.235	0.324662		37.5384	-10.3698	-36.235	0.395721
	-15.8035	-45.8744	-82.0443	-62.7628		-15.8035	-45.8744	-82.0443	10.2952		-15.8035	-45.8744	-82.0443	0.328821		-15.8035	-45.8744	-82.0443	0.394758
	-1.50385	13.5996	-77.4344	-45.7928		-1.50385	13.5996	-77.4344	37.1013		-1.50385	13.5996	-77.4344	1.177		-1.50385	13.5996	-77.4344	0.61961
	1.32488	-3.04004	-59.125	-45.1382		1.32488	-3.04004	-59.125	37.7076		1.32488	-3.04004	-59.125	1.24781		1.32488	-3.04004	-59.125	0.621687
	-4.24237	24.469	-78.6966	-49.5477		-4.24237	24.469	-78.6966	29.9853		-4.24237	24.469	-78.6966	0.971305		-4.24237	24.469	-78.6966	0.608832
	2.65306	17.6986	-61.376	-44.4804		2.65306	17.6986	-61.376	40.3958		2.65306	17.6986	-61.376	1.28188		2.65306	17.6986	-61.376	0.622506
	-22.3082	38.9376	-87.4242	-62.5723		-22.3082	38.9376	-87.4242	10.3994		-22.3082	38.9376	-87.4242	0.331469		-22.3082	38.9376	-87.4242	0.394133
	-16.341	-17.3406	-88.481	-56.8083		-16.341	-17.3406	-88.481	15.9273		-16.341	-17.3406	-88.481	0.510913		-16.341	-17.3406	-88.481	0.333429
	16.2769	-29.1583	-42.48	-62.5444		16.2769	-29.1583	-42.48	10.4528		16.2769	-29.1583	-42.48	0.33422		16.2769	-29.1583	-42.48	0.393474
	21.7724	-27.3541	-46.4295	-63.2246		21.7724	-27.3541	-46.4295	9.93544		21.7724	-27.3541	-46.4295	0.317717		21.7724	-27.3541	-46.4295	0.397284
	-26.7725	23.5614	-41.8914	-62.8629		-26.7725	23.5614	-41.8914	10.239		-26.7725	23.5614	-41.8914	0.328003		-26.7725	23.5614	-41.8914	0.394949
	5.67033	-19.5977	-29.8543	-59.4319		5.67033	-19.5977	-29.8543	13.4564		5.67033	-19.5977	-29.8543	0.434577		5.67033	-19.5977	-29.8543	0.362542
	-28.0435	-30.3463	-60.8471	-61.4787		-28.0435	-30.3463	-60.8471	11.2625		-28.0435	-30.3463	-60.8471	0.358827		-28.0435	-30.3463	-60.8471	0.387103
	-5.65402	-9.02424	-55.7303	-62.0856		-5.65402	-9.02424	-55.7303	10.8394		-5.65402	-9.02424	-55.7303	0.344976		-5.65402	-9.02424	-55.7303	0.390795
	-26.6498	-1.92882	-64.4011	-62.0611		-26.6498	-1.92882	-64.4011	10.7546		-26.6498	-1.92882	-64.4011	0.34148		-26.6498	-1.92882	-64.4011	0.391684
	15.6334	7.93624	-37.7465	-60.9495		15.6334	7.93624	-37.7465	11.7112		15.6334	7.93624	-37.7465	0.371156		15.6334	7.93624	-37.7465	0.383589
	-28.9404	18.4	-43.5491	-59.7749		-28.9404	18.4	-43.5491	12.5772		-28.9404	18.4	-43.5491	0.397903		-28.9404	18.4	-43.5491	0.375267
	3.83369	-30.3812	-60.595	-63.4647		3.83369	-30.3812	-60.595	9.85182		3.83369	-30.3812	-60.595	0.315793		3.83369	-30.3812	-60.595	0.397707
	22.8166	-15.3838	-59.8815	-47.7608		22.8166	-15.3838	-59.8815	32.999		22.8166	-15.3838	-59.8815	1.08984		22.8166	-15.3838	-59.8815	0.616118
	12.9292	-1.88405	-63.6193	-46.5143		12.9292	-1.88405	-63.6193	35.6982		12.9292	-1.88405	-63.6193	1.16877		12.9292	-1.88405	-63.6193	0.619329
	8.82385	24.6371	-75.7715	-51.2836		8.82385	24.6371	-75.7715	23.1103		8.82385	24.6371	-75.7715	0.74143		8.82385	24.6371	-75.7715	0.291138
	-9.52404	-11.8433	-63.4922	-46.2688		-9.52404	-11.8433	-63.4922	36.7754		-9.52404	-11.8433	-63.4922	1.18273		-9.52404	-11.8433	-63.4922	0.6198
	23.4596	5.84818	-100.66	-62.4926		23.4596	5.84818	-100.66	10.455		23.4596	5.84818	-100.66	0.333106		23.4596	5.84818	-100.66	0.393742
	-32.752	-13.8706	-89.1415	-48.669		-32.752	-13.8706	-89.1415	29.9015		-32.752	-13.8706	-89.1415	0.990605		-32.752	-13.8706	-89.1415	0.610281
	3.84244	-17.607	-29.0921	-62.7413		3.84244	-17.607	-29.0921	10.3488		3.84244	-17.607	-29.0921	0.331149		3.84244	-17.607	-29.0921	0.394209
	20.1875	0.211507	-39.4869	-59.2907		20.1875	0.211507	-39.4869	13.5085		20.1875	0.211507	-39.4869	0.433376		20.1875	0.211507	-39.4869	0.362978
	1.53491	38.3079	-67.3555	-63.0024		1.53491	38.3079	-67.3555	10.1163		1.53491	38.3079	-67.3555	0.323156		1.53491	38.3079	-67.3555	0.396065
	-26.5738	3.50224	-69.9376	-53.9008		-26.5738	3.50224	-69.9376	20.1783		-26.5738	3.50224	-69.9376	0.650472		-26.5738	3.50224	-69.9376	0.284745
	-20.3096	32.1038	-62.1216	-46.6438		-20.3096	32.1038	-62.1216	34.3714		-20.3096	32.1038	-62.1216	1.09712		-20.3096	32.1038	-62.1216	0.616459
	19.8888	11.6442	-54.9293	-44.5338		19.8888	11.6442	-54.9293	40.7639		19.8888	11.6442	-54.9293	1.3252		19.8888	11.6442	-54.9293	0.623409
	0.925514	-20.6884	-52.1198	-51.1417		0.925514	-20.6884	-52.1198	25.2202		0.925514	-20.6884	-52.1198	0.827238		0.925514	-20.6884	-52.1198	0.589658
	-5.71981	-9.64142	-53.1491	-45.761		-5.71981	-9.64142	-53.1491	38.2408		-5.71981	-9.64142	-53.1491	1.22097		-5.71981	-9.64142	-53.1491	0.620965
	7.92085	0.194198	-104.881	-63.0713		7.92085	0.194198	-104.881	10.0563		7.92085	0.194198	-104.881	0.320966		7.92085	0.194198	-104.881	0.39656
	25.4844	-7.89543	-107.634	-56.4431		25.4844	-7.89543	-107.634	17.1269		25.4844	-7.89543	-107.634	0.558355		25.4844	-7.89543	-107.634	0.315425
	-27.4058	15.4959	-55.3935	-49.5786		-27.4058	15.4959	-55.3935	30.9479		-27.4058	15.4959	-55.3935	0.997721		-27.4058	15.4959	-55.3935	0.610785
	30.4089	16.3072	-51.2129	-61.823		30.4089	16.3072	-51.2129	11.1284		30.4089	16.3072	-51.2129	0.354549		30.4089	16.3072	-51.2129	0.388273
	16.2292	-1.8736	-84.9558	-47.3007		16.2292	-1.8736	-84.9558	35.7279		16.2292	-1.8736	-84.9558	1.16562		16.2292	-1.8736	-84.9558	0.61922
	19.2453	-34.472	-90.2639	-62.6526		19.2453	-34.472	-90.2639	10.4266		19.2453	-34.472	-90.2639	0.333104		19.2453	-34.472	-90.2639	0.393742
	31.2943	-10.7101	-87.1804	-56.2679		31.2943	-10.7101	-87.1804	17.2526		31.2943	-10.7101	-87.1804	0.554352		31.2943	-10.7101	-87.1804	0.316905
	21.4715	30.0568	-65.9938	-60.0374		21.4715	30.0568	-65.9938	12.4564		21.4715	30.0568	-65.9938	0.391085		21.4715	30.0568	-65.9938	0.377474
	-20.14	11.1737	-84.9526	-49.3204		-20.14	11.1737	-84.9526	28.3345		-20.14	11.1737	-84.9526	0.941445		-20.14	11.1737	-84.9526	0.606339
	-24.3465	1.87085	-114.573	-61.8863		-24.3465	1.87085	-114.573	10.9707		-24.3465	1.87085	-114.573	0.348884		-24.3465	1.87085	-114.573	0.389781
	13.4211	-35.5872	-62.1857	-63.4524		13.4211	-35.5872	-62.1857	9.82578		13.4211	-35.5872	-62.1857	0.314567		13.4211	-35.5872	-62.1857	0.397975
	-21.1527	1.55288	-79.4931	-46.3199		-21.1527	1.55288	-79.4931	34.4297		-21.1527	1.55288	-79.4931	1.12797		-21.1527	1.55288	-79.4931	0.617796
	-24.6497	26.8828	-87.8728	-61.9999		-24.6497	26.8828	-87.8728	10.8263		-24.6497	26.8828	-87.8728	0.342511		-24.6497	26.8828	-87.8728	0.391423
	-40.5624	20.7423	-73.0354	-61.2061		-40.5624	20.7423	-73.0354	11.1669		-40.5624	20.7423	-73.0354	0.349455		-40.5624	20.7423	-73.0354	0.389631
	17.0368	-21.7232	-94.401	-52.8169		17.0368	-21.7232	-94.401	21.0315		17.0368	-21.7232	-94.401	0.676714		17.0368	-21.7232	-94.401	0.277534
	32.9059	7.6775	-77.6743	-62.3519		32.9059	7.6775	-77.6743	10.5567		32.9059	7.6775	-77.6743	0.336132		32.9059	7.6775	-77.6743	0.393009
	-21.0502	5.85983	-89.9293	-62.7551		-21.0502	5.85983	-89.9293	10.3142		-21.0502	5.85983	-89.9293	0.3286		-21.0502	5.85983	-89.9293	0.39481
	27.9004	-30.9744	-59.3275	-63.0708		27.9004	-30.9744	-59.3275	10.0142		27.9004	-30.9744	-59.3275	0.319253		27.9004	-30.9744	-59.3275	0.396943
	31.6435	0.0981836	-46.9577	-62.5127		31.6435	0.0981836	-46.9577	10.5346		31.6435	0.0981836	-46.9577	0.335829		31.6435	0.0981836	-46.9577	0.393083
	-19.0263	-2.99285	-56.3838	-49.0836		-19.0263	-2.99285	-56.3838	29.3929		-19.0263	-2.99285	-56.3838	0.962277		-19.0263	-2.99285	-56.3838	0.608112
	2.86536	3.29148	-40.0367	-50.5619		2.86536	3.29148	-40.0367	25.7083		2.86536	3.29148	-40.0367	0.824389		2.86536	3.29148	-40.0367	0.58836
	5.51472	12.3064	-89.8894	-63.0548		5.51472	12.3064	-89.8894	10.059		5.51472	12.3064	-89.8894	0.321795		5.51472	12.3064	-89.8894	0.396373
	9.49708	23.337	-85.4392	-55.8393		9.49708	23.337	-85.4392	16.8448		9.49708	23.337	-85.4392	0.52686		9.49708	23.337	-85.4392	0.327285
	-19.1336	-11.8772	-43.811	-58.7848		-19.1336	-11.8772	-43.811	14.098		-19.1336	-11.8772	-43.811	0.4544		-19.1336	-11.8772	-43.811	0.355194
	9.81733	7.53805	-92.7208	-55.8914		9.81733	7.53805	-92.7208	17.3357		9.81733	7.53805	-92.7208	0.550812		9.81733	7.53805	-92.7208	0.318221
	36.8075	-5.88195	-69.5395	-62.2983		36.8075	-5.88195	-69.5395	10.8147		36.8075	-5.88195	-69.5395	0.346238		36.8075	-5.88195	-69.5395	0.39047
	13.8364	-4.99761	-60.9377	-44.9803		13.8364	-4.99761	-60.9377	38.6669		13.8364	-4.99761	-60.9377	1.21873		13.8364	-4.99761	-60.9377	0.620902
	-28.2496	13.2077	-89.3425	-47.2468		-28.2496	13.2077	-89.3425	33.8605		-28.2496	13.2077	-89.3425	1.08086		-28.2496	13.2077	-89.3425	0.615683
	22.4577	2.96591	-47.564	-62.9349		22.4577	2.96591	-47.564	10.0988		22.4577	2.96591	-47.564	0.321988		22.4577	2.96591	-47.564	0.39633
	-12.4941	2.88942	-97.5963	-45.9344		-12.4941	2.88942	-97.5963	36.2371		-12.4941	2.88942	-97.5963	1.2281		-12.4941	2.88942	-97.5963	0.621164
	-32.7923	4.25445	-55.5448	-60.2012		-32.7923	4.25445	-55.5448	12.2058		-32.7923	4.25445	-55.5448	0.383351		-32.7923	4.25445	-55.5448	0.379909
	24.3163	-7.61336	-61.9372	-44.9765		24.3163	-7.61336	-61.9372	38.9411		24.3163	-7.61336	-61.9372	1.27039		24.3163	-7.61336	-61.9372	0.622241
	15.233	2.47924	-64.8915	-46.7164		15.233	2.47924	-64.8915	36.9482		15.233	2.47924	-64.8915	1.18648		15.233	2.47924	-64.8915	0.619922
	-14.0392	12.9612	-77.6769	-46.3285		-14.0392	12.9612	-77.6769	35.2425		-14.0392	12.9612	-77.6769	1.15805		-14.0392	12.9612	-77.6769	0.61895
	-10.8611	-9.58308	-72.8427	-45.5904		-10.8611	-9.58308	-72.8427	38.7897		-10.8611	-9.58308	-72.8427	1.24815		-10.8611	-9.58308	-72.8427	0.621696
	-24.099	-26.6462	-99.2941	-62.0464		-24.099	-26.6462	-99.2941	10.7336		-24.099	-26.6462	-99.2941	0.342484		-24.099	-26.6462	-99.2941	0.39143
	-4.31616	-16.1309	-39.3072	-63.2058		-4.31616	-16.1309	-39.3072	10.0242		-4.31616	-16.1309	-39.3072	0.321629		-4.31616	-16.1309	-39.3072	0.39641
	-21.4245	39.5913	-62.7801	-62.4536		-21.4245	39.5913	-62.7801	10.6314		-21.4245	39.5913	-62.7801	0.338871		-21.4245	39.5913	-62.7801	0.392335
	-12.0426	3.58057	-74.7835	-46.4732		-12.0426	3.58057	-74.7835	36.9632		-12.0426	3.58057	-74.7835	1.18272		-12.0426	3.58057	-74.7835	0.619799
	-10.9015	31.7363	-50.3306	-46.4761		-10.9015	31.7363	-50.3306	35.3848		-10.9015	31.7363	-50.3306	1.16985		-10.9015	31.7363	-50.3306	0.619367
	23.0824	8.36773	-69.2886	-45.5956		23.0824	8.36773	-69.2886	38.4858		23.0824	8.36773	-69.2886	1.21118		23.0824	8.36773	-69.2886	0.620683
	9.56708	13.5966	-85.1838	-58.1085		9.56708	13.5966	-85.1838	14.8682		9.56708	13.5966	-85.1838	0.476514		9.56708	13.5966	-85.1838	0.346756
	22.2839	-31.6326	-57.8254	-63.3852		22.2839	-31.6326	-57.8254	9.81462		22.2839	-31.6326	-57.8254	0.313929		22.2839	-31.6326	-57.8254	0.398114
	11.2225	35.3434	-65.5672	-63.6686		11.2225	35.3434	-65.5672	9.64382		11.2225	35.3434	-65.5672	0.308935		11.2225	35.3434	-65.5672	0.39919
	36.6127	37.9563	-52.6287	-63.1047		36.6127	37.9563	-52.6287	10.127		36.6127	37.9563	-52.6287	0.323647		36.6127	37.9563	-52.6287	0.395953
	21.9693	30.3496	-73.3627	-61.8464		21.9693	30.3496	-73.3627	10.7395		21.9693	30.3496	-73.3627	0.337068		21.9693	30.3496	-73.3627	0.39278
	26.1224	-6.7435	-55.1937	-47.4475		26.1224	-6.7435	-55.1937	33.1809		26.1224	-6.7435	-55.1937	1.08768		26.1224	-6.7435	-55.1937	0.616015
	20.9933	40.328	-25.8324	-62.7858		20.9933	40.328	-25.8324	10.3025		20.9933	40.328	-25.8324	0.328956		20.9933	40.328	-25.8324	0.394726
	-42.1277	9.69412	-47.291	-62.475		-42.1277	9.69412	-47.291	10.4738		-42.1277	9.69412	-47.291	0.33335		-42.1277	9.69412	-47.291	0.393683
	13.5684	8.11227	-48.4136	-55.6131		13.5684	8.11227	-48.4136	17.9138		13.5684	8.11227	-48.4136	0.578515		13.5684	8.11227	-48.4136	0.308126
	25.6389	-19.918	-80.7854	-48.7855		25.6389	-19.918	-80.7854	29.4636		25.6389	-19.918	-80.7854	0.95647		25.6389	-19.918	-80.7854	0.607634
	12.0946	30.337	-63.5603	-58.3292		12.0946	30.337	-63.5603	14.572		12.0946	30.337	-63.5603	0.468022		12.0946	30.337	-63.5603	0.350018
	-8.55349	9.31683	-52.9453	-44.9354		-8.55349	9.31683	-52.9453	40.3235		-8.55349	9.31683	-52.9453	1.30455		-8.55349	9.31683	-52.9453	0.622996
	20.8795	-36.764	-55.8642	-62.7235		20.8795	-36.764	-55.8642	10.2363		20.8795	-36.764	-55.8642	0.326749		20.8795	-36.764	-55.8642	0.395241
	-27.4307	21.981	-58.6961	-46.2937		-27.4307	21.981	-58.6961	36.7381		-27.4307	21.981	-58.6961	1.20336		-27.4307	21.981	-58.6961	0.62045
	4.42834	1.19161	-110.498	-62.715		4.42834	1.19161	-110.498	10.4139		4.42834	1.19161	-110.498	0.333412		4.42834	1.19161	-110.498	0.393668
	-23.2641	-4.47376	-65.3706	-46.28		-23.2641	-4.47376	-65.3706	37.922		-23.2641	-4.47376	-65.3706	1.25545		-23.2641	-4.47376	-65.3706	0.62188
	11.1257	-23.9877	-37.9435	-63.1212		11.1257	-23.9877	-37.9435	10.0282		11.1257	-23.9877	-37.9435	0.320684		11.1257	-23.9877	-37.9435	0.396623
	-4.88389	2.57679	-57.4976	-50.6897		-4.88389	2.57679	-57.4976	26.6255		-4.88389	2.57679	-57.4976	0.885594		-4.88389	2.57679	-57.4976	0.60068
	-3.5952	7.11714	-101.059	-62.4426		-3.5952	7.11714	-101.059	10.5861		-3.5952	7.11714	-101.059	0.338648		-3.5952	7.11714	-101.059	0.392391
	11.4492	7.11725	-39.5085	-46.4491		11.4492	7.11725	-39.5085	35.5642		11.4492	7.11725	-39.5085	1.16612		11.4492	7.11725	-39.5085	0.619237
	7.78363	20.9917	-52.7433	-47.0911		7.78363	20.9917	-52.7433	34.8033		7.78363	20.9917	-52.7433	1.14406		7.78363	20.9917	-52.7433	0.618431
	36.6517	-15.1864	-82.3255	-62.894		36.6517	-15.1864	-82.3255	10.0844		36.6517	-15.1864	-82.3255	0.32088		36.6517	-15.1864	-82.3255	0.396579
	23.8085	29.3984	-48.9683	-62.6805		23.8085	29.3984	-48.9683	10.3769		23.8085	29.3984	-48.9683	0.330539		23.8085	29.3984	-48.9683	0.394353
	-11.6926	31.4987	-33.1143	-63.6097		-11.6926	31.4987	-33.1143	9.77511		-11.6926	31.4987	-33.1143	0.313079		-11.6926	31.4987	-33.1143	0.398299
	-6.46976	-11.4328	-56.364	-45.984		-6.46976	-11.4328	-56.364	38.6827		-6.46976	-11.4328	-56.364	1.26046		-6.46976	-11.4328	-56.364	0.622003
	-11.0839	-12.7111	-52.5917	-54.8902		-11.0839	-12.7111	-52.5917	19.2038		-11.0839	-12.7111	-52.5917	0.627519		-11.0839	-12.7111	-52.5917	0.291695
	18.0048	20.7509	-95.3221	-62.8105		18.0048	20.7509	-95.3221	10.2911		18.0048	20.7509	-95.3221	0.329275		18.0048	20.7509	-95.3221	0.394651
	11.7368	19.6335	-47.1221	-48.3347		11.7368	19.6335	-47.1221	28.602		11.7368	19.6335	-47.1221	0.885627		11.7368	19.6335	-47.1221	0.600684
	25.1282	-17.4085	-69.395	-55.1732		25.1282	-17.4085	-69.395	18.2402		25.1282	-17.4085	-69.395	0.592724		25.1282	-17.4085	-69.395	0.303157
	-7.21819	10.412	-66.321	-44.4956		-7.21819	10.412	-66.321	42.009		-7.21819	10.412	-66.321	1.34769		-7.21819	10.412	-66.321	0.623825
	3.46544	29.6261	-78.2984	-53.8216		3.46544	29.6261	-78.2984	16.2358		3.46544	29.6261	-78.2984	0.456477		3.46544	29.6261	-78.2984	0.354411
	26.1975	21.3287	-73.7425	-62.1708		26.1975	21.3287	-73.7425	10.7214		26.1975	21.3287	-73.7425	0.343261		26.1975	21.3287	-73.7425	0.391233
	19.9027	46.8399	-63.0424	-61.2671		19.9027	46.8399	-63.0424	11.38		19.9027	46.8399	-63.0424	0.358887		19.9027	46.8399	-63.0424	0.387087
	31.4802	24.9696	-58.9814	-63.1128		31.4802	24.9696	-58.9814	10.0854		31.4802	24.9696	-58.9814	0.321225		31.4802	24.9696	-58.9814	0.396501
	14.4203	-14.8588	-95.4773	-62.3291		14.4203	-14.8588	-95.4773	10.5825		14.4203	-14.8588	-95.4773	0.336432		14.4203	-14.8588	-95.4773	0.392936
	-18.8242	25.0018	-69.1638	-52.979		-18.8242	25.0018	-69.1638	22.1728		-18.8242	25.0018	-69.1638	0.693216		-18.8242	25.0018	-69.1638	0.273707
	-14.3855	-1.30977	-44.3994	-63.2285		-14.3855	-1.30977	-44.3994	9.98336		-14.3855	-1.30977	-44.3994	0.319386		-14.3855	-1.30977	-44.3994	0.396913
	-25.3109	-26.9327	-61.2642	-59.4019		-25.3109	-26.9327	-61.2642	13.0058		-25.3109	-26.9327	-61.2642	0.408971		-25.3109	-26.9327	-61.2642	0.37157
	-5.38633	37.2987	-53.8145	-56.6761		-5.38633	37.2987	-53.8145	16.4448		-5.38633	37.2987	-53.8145	0.531552		-5.38633	37.2987	-53.8145	0.325491
	-21.7751	-21.5372	-111.247	-62.6621		-21.7751	-21.5372	-111.247	10.4649		-21.7751	-21.5372	-111.247	0.336577		-21.7751	-21.5372	-111.247	0.3929
	46.8032	8.26284	-62.1353	-62.2986		46.8032	8.26284	-62.1353	10.6555		46.8032	8.26284	-62.1353	0.339816		46.8032	8.26284	-62.1353	0.3921
	-30.7407	-0.883488	-77.9405	-49.2697		-30.7407	-0.883488	-77.9405	27.9007		-30.7407	-0.883488	-77.9405	0.917677		-30.7407	-0.883488	-77.9405	0.604109
	8.17059	-27.1544	-55.7315	-58.4279		8.17059	-27.1544	-55.7315	14.5241		8.17059	-27.1544	-55.7315	0.468005		8.17059	-27.1544	-55.7315	0.350025
	10.8378	-34.0067	-45.529	-63.2449		10.8378	-34.0067	-45.529	9.98415		10.8378	-34.0067	-45.529	0.319714		10.8378	-34.0067	-45.529	0.39684
	10.9341	38.045	-51.4462	-63.8793		10.9341	38.045	-51.4462	9.58176		10.9341	38.045	-51.4462	0.306871		10.9341	38.045	-51.4462	0.39963
	20.8079	-16.0438	-85.7442	-47.2314		20.8079	-16.0438	-85.7442	35.9918		20.8079	-16.0438	-85.7442	1.16946		20.8079	-16.0438	-85.7442	0.619353
	-33.7522	-21.7266	-69.8516	-62.3139		-33.7522	-21.7266	-69.8516	10.5848		-33.7522	-21.7266	-69.8516	0.335963		-33.7522	-21.7266	-69.8516	0.39305
	9.20747	7.56638	-34.1623	-62.9933		9.20747	7.56638	-34.1623	10.1965		9.20747	7.56638	-34.1623	0.325786		9.20747	7.56638	-34.1623	0.395463
	6.75158	22.4688	-89.7577	-52.3846		6.75158	22.4688	-89.7577	23.348		6.75158	22.4688	-89.7577	0.779388		6.75158	22.4688	-89.7577	0.479354
	-25.3199	20.9785	-26.1446	-62.3339		-25.3199	20.9785	-26.1446	10.7429		-25.3199	20.9785	-26.1446	0.345028		-25.3199	20.9785	-26.1446	0.390782
	17.4307	6.80728	-67.2651	-49.6698		17.4307	6.80728	-67.2651	28.1474		17.4307	6.80728	-67.2651	0.932935		17.4307	6.80728	-67.2651	0.605568
	36.9008	-10.3654	-88.7608	-62.0531		36.9008	-10.3654	-88.7608	10.8332		36.9008	-10.3654	-88.7608	0.345907		36.9008	-10.3654	-88.7608	0.390556
	-26.5377	-15.8463	-88.9556	-46.9841		-26.5377	-15.8463	-88.9556	36.9885		-26.5377	-15.8463	-88.9556	1.20894		-26.5377	-15.8463	-88.9556	0.620617
	27.2958	20.2106	-91.5959	-62.7065		27.2958	20.2106	-91.5959	10.4322		27.2958	20.2106	-91.5959	0.334326		27.2958	20.2106	-91.5959	0.393448
	-22.5832	25.288	-35.5678	-55.7821		-22.5832	25.288	-35.5678	18.1326		-22.5832	25.288	-35.5678	0.598039		-22.5832	25.288	-35.5678	0.301339
	-41.2408	27.9939	-87.0632	-54.4443		-41.2408	27.9939	-87.0632	15.5992		-41.2408	27.9939	-87.0632	0.442342		-41.2408	27.9939	-87.0632	0.359695
	18.0038	7.46805	-49.4147	-44.8131		18.0038	7.46805	-49.4147	37.3105		18.0038	7.46805	-49.4147	1.17565		18.0038	7.46805	-49.4147	0.619565
	17.8772	7.41606	-84.4474	-48.9036		17.8772	7.41606	-84.4474	30.0745		17.8772	7.41606	-84.4474	0.978475		17.8772	7.41606	-84.4474	0.609384
	-32.2349	-4.55636	-77.3142	-60.9017		-32.2349	-4.55636	-77.3142	11.5228		-32.2349	-4.55636	-77.3142	0.363495		-32.2349	-4.55636	-77.3142	0.385798
	-39.5161	-14.9151	-52.0361	-62.012		-39.5161	-14.9151	-52.0361	10.8962		-39.5161	-14.9151	-52.0361	0.347759		-39.5161	-14.9151	-52.0361	0.390075
	-14.8497	-4.39454	-94.9331	-47.0945		-14.8497	-4.39454	-94.9331	34.8636		-14.8497	-4.39454	-94.9331	1.11506		-14.8497	-4.39454	-94.9331	0.617257
	-31.9876	24.803	-52.9601	-47.1548		-31.9876	24.803	-52.9601	35.8381		-31.9876	24.803	-52.9601	1.16351		-31.9876	24.803	-52.9601	0.619145
	17.1077	-0.43677	-82.1752	-46.2243		17.1077	-0.43677	-82.1752	37.5487		17.1077	-0.43677	-82.1752	1.19083		17.1077	-0.43677	-82.1752	0.620061
	-12.6532	-19.5533	-88.0587	-59.9754		-12.6532	-19.5533	-88.0587	11.9972		-12.6532	-19.5533	-88.0587	0.367796		-12.6532	-19.5533	-88.0587	0.384568
	-0.167009	12.0519	-77.1916	-46.7773		-0.167009	12.0519	-77.1916	34.9193		-0.167009	12.0519	-77.1916	1.11053		-0.167009	12.0519	-77.1916	0.617061
	-35.6692	7.63003	-57.9304	-61.4249		-35.6692	7.63003	-57.9304	11.3618		-35.6692	7.63003	-57.9304	0.361352		-35.6692	7.63003	-57.9304	0.386401
	-29.0111	26.8379	-59.15	-47.2974		-29.0111	26.8379	-59.15	35.499		-29.0111	26.8379	-59.15	1.1426		-29.0111	26.8379	-59.15	0.618375
	-11.2363	-11.5622	-45.248	-61.0898		-11.2363	-11.5622	-45.248	11.697		-11.2363	-11.5622	-45.248	0.371997		-11.2363	-11.5622	-45.248	0.383342
	-28.5739	34.9848	-57.1661	-46.655		-28.5739	34.9848	-57.1661	34.8537		-28.5739	34.9848	-57.1661	1.1372		-28.5739	34.9848	-57.1661	0.618165
	19.654	1.35107	-40.6628	-49.6557		19.654	1.35107	-40.6628	26.9114		19.654	1.35107	-40.6628	0.858428		19.654	1.35107	-40.6628	0.597143
	-1.77241	-20.1563	-40.4759	-62.1352		-1.77241	-20.1563	-40.4759	10.7308		-1.77241	-20.1563	-40.4759	0.340874		-1.77241	-20.1563	-40.4759	0.391836
	5.66755	18.8119	-43.8606	-44.794		5.66755	18.8119	-43.8606	39.1297		5.66755	18.8119	-43.8606	1.26053		5.66755	18.8119	-43.8606	0.622005
	33.5982	-17.3428	-55.7437	-52.5088		33.5982	-17.3428	-55.7437	22.088		33.5982	-17.3428	-55.7437	0.71583		33.5982	-17.3428	-55.7437	0.27155
	-3.02526	11.1655	-72.0718	-46.056		-3.02526	11.1655	-72.0718	37.0006		-3.02526	11.1655	-72.0718	1.22668		-3.02526	11.1655	-72.0718	0.621125
	-24.32	14.2178	-66.0122	-47.0724		-24.32	14.2178	-66.0122	32.8372		-24.32	14.2178	-66.0122	1.04584		-24.32	14.2178	-66.0122	0.613826
	53.5224	-6.75839	-78.3027	-62.7953		53.5224	-6.75839	-78.3027	10.1894		53.5224	-6.75839	-78.3027	0.325921		53.5224	-6.75839	-78.3027	0.395432
	47.2955	-15.2553	-75.6175	-60.7936		47.2955	-15.2553	-75.6175	11.4484		47.2955	-15.2553	-75.6175	0.359013		47.2955	-15.2553	-75.6175	0.387052
	2.94761	5.40324	-35.1399	-63.4015		2.94761	5.40324	-35.1399	9.86393		2.94761	5.40324	-35.1399	0.315636		2.94761	5.40324	-35.1399	0.397742
	-31.7894	26.4579	-41.8419	-62.8987		-31.7894	26.4579	-41.8419	10.2698		-31.7894	26.4579	-41.8419	0.329691		-31.7894	26.4579	-41.8419	0.394554
	-10.4438	28.2905	-48.0409	-49.0848		-10.4438	28.2905	-48.0409	29.0453		-10.4438	28.2905	-48.0409	0.940312		-10.4438	28.2905	-48.0409	0.606238
	21.4046	-25.2892	-108.534	-62.9027		21.4046	-25.2892	-108.534	10.2532		21.4046	-25.2892	-108.534	0.327886		21.4046	-25.2892	-108.534	0.394976
	16.9814	-7.02137	-101.558	-62.6373		16.9814	-7.02137	-101.558	10.4089		16.9814	-7.02137	-101.558	0.332407		16.9814	-7.02137	-101.558	0.393909
	23.1483	12.7066	-106.301	-61.1972		23.1483	12.7066	-106.301	11.4249		23.1483	12.7066	-106.301	0.361321		23.1483	12.7066	-106.301	0.38641
	-18.6747	-8.57939	-75.1646	-45.992		-18.6747	-8.57939	-75.1646	37.7455		-18.6747	-8.57939	-75.1646	1.20986		-18.6747	-8.57939	-75.1646	0.620644
	-35.1309	-8.29159	-76.2306	-62.8135		-35.1309	-8.29159	-76.2306	10.1576		-35.1309	-8.29159	-76.2306	0.322956		-35.1309	-8.29159	-76.2306	0.39611
	-19.7025	-2.33998	-33.9314	-59.8035		-19.7025	-2.33998	-33.9314	12.2624		-19.7025	-2.33998	-33.9314	0.388331		-19.7025	-2.33998	-33.9314	0.378349
	17.64	0.442916	-72.361	-45.4469		17.64	0.442916	-72.361	39.2879		17.64	0.442916	-72.361	1.27109		17.64	0.442916	-72.361	0.622258
	45.6963	1.04835	-94.1094	-62.4571		45.6963	1.04835	-94.1094	10.5456		45.6963	1.04835	-94.1094	0.337187		45.6963	1.04835	-94.1094	0.392751
	17.6675	-24.98	-39.3358	-62.6132		17.6675	-24.98	-39.3358	10.4208		17.6675	-24.98	-39.3358	0.332984		17.6675	-24.98	-39.3358	0.393771
	-0.781484	23.7503	-70.465	-46.1962		-0.781484	23.7503	-70.465	39.1366		-0.781484	23.7503	-70.465	1.29042		-0.781484	23.7503	-70.465	0.622695
	3.96658	36.5002	-88.2159	-60.0796		3.96658	36.5002	-88.2159	12.1129		3.96658	36.5002	-88.2159	0.376589		3.96658	36.5002	-88.2159	0.381974
	4.50907	24.6262	-70.9924	-46.8855		4.50907	24.6262	-70.9924	35.148		4.50907	24.6262	-70.9924	1.1574		4.50907	24.6262	-70.9924	0.618927
	-12.787	13.4886	-52.0302	-48.2987		-12.787	13.4886	-52.0302	31.4445		-12.787	13.4886	-52.0302	1.08221		-12.787	13.4886	-52.0302	0.61575
	40.1594	19.381	-53.6989	-62.3871		40.1594	19.381	-53.6989	10.7248		40.1594	19.381	-53.6989	0.342909		40.1594	19.381	-53.6989	0.391322
	1.30812	21.3863	-95.3239	-60.7845		1.30812	21.3863	-95.3239	11.9605		1.30812	21.3863	-95.3239	0.381548		1.30812	21.3863	-95.3239	0.380465
	-40.3647	0.982229	-66.6573	-62.7052		-40.3647	0.982229	-66.6573	10.3902		-40.3647	0.982229	-66.6573	0.332522		-40.3647	0.982229	-66.6573	0.393882
	26.883	-48.202	-52.8501	-62.1988		26.883	-48.202	-52.8501	10.6474		26.883	-48.202	-52.8501	0.338899		26.883	-48.202	-52.8501	0.392328
	19.3875	-19.3357	-49.9322	-58.115		19.3875	-19.3357	-49.9322	14.997		19.3875	-19.3357	-49.9322	0.483303		19.3875	-19.3357	-49.9322	0.344134
	6.95348	24.714	-62.236	-48.0691		6.95348	24.714	-62.236	31.0037		6.95348	24.714	-62.236	1.00105		6.95348	24.714	-62.236	0.611016
	32.343	-6.49102	-73.0827	-45.8506		32.343	-6.49102	-73.0827	37.5605		32.343	-6.49102	-73.0827	1.20167		32.343	-6.49102	-73.0827	0.620398
	20.8556	18.8187	-84.7809	-62.2174		20.8556	18.8187	-84.7809	10.5938		20.8556	18.8187	-84.7809	0.335475		20.8556	18.8187	-84.7809	0.393169
	9.32346	20.1656	-69.0978	-50.2731		9.32346	20.1656	-69.0978	26.7654		9.32346	20.1656	-69.0978	0.884462		9.32346	20.1656	-69.0978	0.600548
	22.405	-7.22544	-45.4751	-63.4682		22.405	-7.22544	-45.4751	9.79722		22.405	-7.22544	-45.4751	0.313996		22.405	-7.22544	-45.4751	0.3981
	-2.62024	-42.2069	-50.3639	-63.2994		-2.62024	-42.2069	-50.3639	9.95129		-2.62024	-42.2069	-50.3639	0.319006		-2.62024	-42.2069	-50.3639	0.396998
	2.56281	10.8895	-89.4656	-46.2452		2.56281	10.8895	-89.4656	37.828		2.56281	10.8895	-89.4656	1.22124		2.56281	10.8895	-89.4656	0.620973
	23.6662	-7.7209	-28.9387	-54.305		23.6662	-7.7209	-28.9387	19.7875		23.6662	-7.7209	-28.9387	0.641553		23.6662	-7.7209	-28.9387	0.287384
	-31.7629	35.1325	-40.9275	-61.9837		-31.7629	35.1325	-40.9275	11.0452		-31.7629	35.1325	-40.9275	0.353196		-31.7629	35.1325	-40.9275	0.388637
	-14.482	-30.7361	-68.8296	-61.9844		-14.482	-30.7361	-68.8296	10.9437		-14.482	-30.7361	-68.8296	0.348544		-14.482	-30.7361	-68.8296	0.38987
	11.6516	-22.6043	-124.373	-63.5254		11.6516	-22.6043	-124.373	9.76896		11.6516	-22.6043	-124.373	0.312944		11.6516	-22.6043	-124.373	0.398328
	14.4337	-5.9545	-63.7367	-46.6045		14.4337	-5.9545	-63.7367	35.9895		14.4337	-5.9545	-63.7367	1.18994		14.4337	-5.9545	-63.7367	0.620033
	-24.9227	20.9543	-63.8343	-47.3199		-24.9227	20.9543	-63.8343	35.7793		-24.9227	20.9543	-63.8343	1.15441		-24.9227	20.9543	-63.8343	0.618818
	39.9807	8.72658	-115.16	-59.6213		39.9807	8.72658	-115.16	12.5858		39.9807	8.72658	-115.16	0.394469		39.9807	8.72658	-115.16	0.376386
	16.5878	-2.60703	-26.2419	-63.0562		16.5878	-2.60703	-26.2419	10.0665		16.5878	-2.60703	-26.2419	0.321714		16.5878	-2.60703	-26.2419	0.396391
	19.2452	27.255	-42.3679	-62.9985		19.2452	27.255	-42.3679	10.0813		19.2452	27.255	-42.3679	0.321794		19.2452	27.255	-42.3679	0.396373
	4.8346	-6.58302	-56.2908	-46.3911		4.8346	-6.58302	-56.2908	36.192		4.8346	-6.58302	-56.2908	1.1912		4.8346	-6.58302	-56.2908	0.620073
	-44.032	46.7202	-62.9654	-61.0585		-44.032	46.7202	-62.9654	11.5961		-44.032	46.7202	-62.9654	0.366071		-44.032	46.7202	-62.9654	0.385064
	0.873394	-26.7303	-27.6888	-63.7104		0.873394	-26.7303	-27.6888	9.60983		0.873394	-26.7303	-27.6888	0.308074		0.873394	-26.7303	-27.6888	0.399374
	16.9747	12.6674	-33.7538	-62.7757		16.9747	12.6674	-33.7538	10.3542		16.9747	12.6674	-33.7538	0.330139		16.9747	12.6674	-33.7538	0.394448
	-3.97964	10.8572	-37.9493	-62.7439		-3.97964	10.8572	-37.9493	10.3556		-3.97964	10.8572	-37.9493	0.328655		-3.97964	10.8572	-37.9493	0.394797
	26.7014	-7.70462	-61.9376	-49.1501		26.7014	-7.70462	-61.9376	29.4161		26.7014	-7.70462	-61.9376	0.983034		26.7014	-7.70462	-61.9376	0.609727
	-9.49231	19.0928	-101.638	-62.4947		-9.49231	19.0928	-101.638	10.4197		-9.49231	19.0928	-101.638	0.331182		-9.49231	19.0928	-101.638	0.394201
	-6.12279	-5.099	-101.978	-62.6632		-6.12279	-5.099	-101.978	10.461		-6.12279	-5.099	-101.978	0.334144		-6.12279	-5.099	-101.978	0.393492
	38.93	27.3739	-61.7517	-62.4864		38.93	27.3739	-61.7517	10.4267		38.93	27.3739	-61.7517	0.332287		38.93	27.3739	-61.7517	0.393938
	-39.9712	6.63116	-93.1409	-63.02		-39.9712	6.63116	-93.1409	10.1271		-39.9712	6.63116	-93.1409	0.324099		-39.9712	6.63116	-93.1409	0.39585
	0.532127	-38.2136	-71.0887	-62.3227		0.532127	-38.2136	-71.0887	10.4821		0.532127	-38.2136	-71.0887	0.330588		0.532127	-38.2136	-71.0887	0.394342
	-39.3007	26.0427	-84.525	-61.9381		-39.3007	26.0427	-84.525	10.9801		-39.3007	26.0427	-84.525	0.351154		-39.3007	26.0427	-84.525	0.389182
	-51.7077	19.4928	-61.6052	-57.7367		-51.7077	19.4928	-61.6052	13.0014		-51.7077	19.4928	-61.6052	0.386849		-51.7077	19.4928	-61.6052	0.378817
	-11.8785	-18.7242	-72.5744	-48.6671		-11.8785	-18.7242	-72.5744	30.2352		-11.8785	-18.7242	-72.5744	1.02197		-11.8785	-18.7242	-72.5744	0.612395
	11.064	22.8574	-82.2912	-62.7025		11.064	22.8574	-82.2912	10.3075		11.064	22.8574	-82.2912	0.328534		11.064	22.8574	-82.2912	0.394825
	1.77509	29.1201	-70.6298	-54.6888		1.77509	29.1201	-70.6298	18.6003		1.77509	29.1201	-70.6298	0.585165		1.77509	29.1201	-70.6298	0.305781
	-34.742	-21.4992	-52.3579	-62.109		-34.742	-21.4992	-52.3579	10.7765		-34.742	-21.4992	-52.3579	0.343814		-34.742	-21.4992	-52.3579	0.391092
	20.8792	23.0186	-62.2095	-46.539		20.8792	23.0186	-62.2095	34.5123		20.8792	23.0186	-62.2095	1.09173		20.8792	23.0186	-62.2095	0.616207
	-25.9722	29.676	-58.9716	-46.8832		-25.9722	29.676	-58.9716	34.3507		-25.9722	29.676	-58.9716	1.09753		-25.9722	29.676	-58.9716	0.616478
	-29.0565	-13.0527	-45.5608	-60.5796		-29.0565	-13.0527	-45.5608	11.5259		-29.0565	-13.0527	-45.5608	0.355246		-29.0565	-13.0527	-45.5608	0.388084
	-15.1411	30.876	-38.8151	-62.7836		-15.1411	30.876	-38.8151	10.389		-15.1411	30.876	-38.8151	0.3337		-15.1411	30.876	-38.8151	0.393599
	35.3366	-3.30747	-76.5125	-53.7599		35.3366	-3.30747	-76.5125	19.454		35.3366	-3.30747	-76.5125	0.611769		35.3366	-3.30747	-76.5125	0.296752
	-18.2491	14.7098	-109.076	-62.2571		-18.2491	14.7098	-109.076	10.5972		-18.2491	14.7098	-109.076	0.335837		-18.2491	14.7098	-109.076	0.393081
	26.0426	18.0884	-65.6754	-62.446		26.0426	18.0884	-65.6754	10.5542		26.0426	18.0884	-65.6754	0.336342		26.0426	18.0884	-65.6754	0.392958
	21.4969	4.61525	-104.32	-60.3903		21.4969	4.61525	-104.32	11.8441		21.4969	4.61525	-104.32	0.371723		21.4969	4.61525	-104.32	0.383422
	43.1998	-4.32884	-63.2321	-62.9734		43.1998	-4.32884	-63.2321	10.1847		43.1998	-4.32884	-63.2321	0.326123		43.1998	-4.32884	-63.2321	0.395385
	16.0801	33.6538	-69.9968	-62.8861		16.0801	33.6538	-69.9968	10.1717		16.0801	33.6538	-69.9968	0.32477		16.0801	33.6538	-69.9968	0.395697
	-34.3785	29.8332	-65.8825	-61.5878		-34.3785	29.8332	-65.8825	11.122		-34.3785	29.8332	-65.8825	0.353357		-34.3785	29.8332	-65.8825	0.388594
	3.16774	38.6802	-84.876	-62.4249		3.16774	38.6802	-84.876	10.4167		3.16774	38.6802	-84.876	0.33085		3.16774	38.6802	-84.876	0.39428
	-13.5135	-16.3077	-52.6728	-44.997		-13.5135	-16.3077	-52.6728	37.5214		-13.5135	-16.3077	-52.6728	1.19784		-13.5135	-16.3077	-52.6728	0.620281
	21.6491	-28.9754	-66.638	-47.5385		21.6491	-28.9754	-66.638	31.7285		21.6491	-28.9754	-66.638	1.02467		21.6491	-28.9754	-66.638	0.612564
	-4.47822	21.0928	-104.083	-62.2909		-4.47822	21.0928	-104.083	10.6033		-4.47822	21.0928	-104.083	0.336478		-4.47822	21.0928	-104.083	0.392925
	38.3894	8.83986	-66.0716	-63.2769		38.3894	8.83986	-66.0716	10.0533		38.3894	8.83986	-66.0716	0.321584		38.3894	8.83986	-66.0716	0.396421
	17.4164	-2.13712	-78.3125	-46.1784		17.4164	-2.13712	-78.3125	37.6783		17.4164	-2.13712	-78.3125	1.20234		17.4164	-2.13712	-78.3125	0.620419
	-18.9632	2.95959	-42.4463	-62.3289		-18.9632	2.95959	-42.4463	10.7463		-18.9632	2.95959	-42.4463	0.34291		-18.9632	2.95959	-42.4463	0.391322
	6.67607	-15.3749	-73.9623	-44.8991		6.67607	-15.3749	-73.9623	39.0753		6.67607	-15.3749	-73.9623	1.2203		6.67607	-15.3749	-73.9623	0.620946
	24.3785	12.1783	-40.6163	-59.7473		24.3785	12.1783	-40.6163	12.4282		24.3785	12.1783	-40.6163	0.3861		24.3785	12.1783	-40.6163	0.379052
	-20.1078	24.5711	-31.1149	-63.2228		-20.1078	24.5711	-31.1149	9.9804		-20.1078	24.5711	-31.1149	0.319867		-20.1078	24.5711	-31.1149	0.396806
	-11.4728	19.2538	-76.6178	-55.9894		-11.4728	19.2538	-76.6178	17.8972		-11.4728	19.2538	-76.6178	0.589053		-11.4728	19.2538	-76.6178	0.304426
	29.8591	-23.7556	-89.4207	-62.1348		29.8591	-23.7556	-89.4207	10.7015		29.8591	-23.7556	-89.4207	0.339949		29.8591	-23.7556	-89.4207	0.392067
	23.4565	-15.8909	-111.208	-60.5456		23.4565	-15.8909	-111.208	11.987		23.4565	-15.8909	-111.208	0.381258		23.4565	-15.8909	-111.208	0.380554
	-25.0889	-6.52365	-62.1867	-62.3317		-25.0889	-6.52365	-62.1867	10.4919		-25.0889	-6.52365	-62.1867	0.333352		-25.0889	-6.52365	-62.1867	0.393683
	18.5016	18.1573	-81.178	-53.5446		18.5016	18.1573	-81.178	20.8235		18.5016	18.1573	-81.178	0.677226		18.5016	18.1573	-81.178	0.277404
	-23.0735	-22.9998	-67.511	-62.0332		-23.0735	-22.9998	-67.511	10.6906		-23.0735	-22.9998	-67.511	0.337732		-23.0735	-22.9998	-67.511	0.392617
	-11.2295	23.7726	-71.0865	-45.3527		-11.2295	23.7726	-71.0865	37.9014		-11.2295	23.7726	-71.0865	1.17457		-11.2295	23.7726	-71.0865	0.619528
	2.72975	-10.1244	-96.8911	-63.3054		2.72975	-10.1244	-96.8911	9.95634		2.72975	-10.1244	-96.8911	0.317501		2.72975	-10.1244	-96.8911	0.397331
	-41.0257	33.5887	-91.538	-61.84		-41.0257	33.5887	-91.538	11.0229		-41.0257	33.5887	-91.538	0.351251		-41.0257	33.5887	-91.538	0.389157
	27.1347	-14.5452	-82.1275	-47.0471		27.1347	-14.5452	-82.1275	33.9184		27.1347	-14.5452	-82.1275	1.08216		27.1347	-14.5452	-82.1275	0.615747
	-11.1032	-14.5449	-63.9805	-47.392		-11.1032	-14.5449	-63.9805	34.5684		-11.1032	-14.5449	-63.9805	1.11344		-11.1032	-14.5449	-63.9805	0.617187
	4.51282	4.06046	-100.478	-62.7499		4.51282	4.06046	-100.478	10.29		4.51282	4.06046	-100.478	0.328256		4.51282	4.06046	-100.478	0.39489
	18.6212	-15.7301	-90.0465	-49.864		18.6212	-15.7301	-90.0465	27.2623		18.6212	-15.7301	-90.0465	0.898355		18.6212	-15.7301	-90.0465	0.602111
	-38.6682	7.33993	-103.954	-62.9216		-38.6682	7.33993	-103.954	10.0813		-38.6682	7.33993	-103.954	0.319593		-38.6682	7.33993	-103.954	0.396867
	-6.32543	20.3288	-75.8294	-45.0988		-6.32543	20.3288	-75.8294	37.3335		-6.32543	20.3288	-75.8294	1.18891		-6.32543	20.3288	-75.8294	0.62
	28.3036	44.726	-33.6562	-61.9793		28.3036	44.726	-33.6562	10.9029		28.3036	44.726	-33.6562	0.346567		28.3036	44.726	-33.6562	0.390385
	-18.1286	-8.86289	-54.1003	-63.2319		-18.1286	-8.86289	-54.1003	9.95034		-18.1286	-8.86289	-54.1003	0.318538		-18.1286	-8.86289	-54.1003	0.397102
	-3.02068	-5.68779	-58.2556	-47.2107		-3.02068	-5.68779	-58.2556	35.1535		-3.02068	-5.68779	-58.2556	1.14257		-3.02068	-5.68779	-58.2556	0.618373
	7.4807	4.58106	-75.3266	-45.5921		7.4807	4.58106	-75.3266	38.777		7.4807	4.58106	-75.3266	1.26529		7.4807	4.58106	-75.3266	0.62212
	-10.04	17.4127	-60.6467	-45.736		-10.04	17.4127	-60.6467	38.5281		-10.04	17.4127	-60.6467	1.22085		-10.04	17.4127	-60.6467	0.620962
	26.5401	-11.7504	-101.726	-62.2882		26.5401	-11.7504	-101.726	10.6951		26.5401	-11.7504	-101.726	0.341364		26.5401	-11.7504	-101.726	0.391713
	23.5336	27.0253	-45.8104	-49.9307		23.5336	27.0253	-45.8104	25.9469		23.5336	27.0253	-45.8104	0.832065		23.5336	27.0253	-45.8104	0.591466
	-8.72732	12.9916	-87.5989	-47.2715		-8.72732	12.9916	-87.5989	34.3656		-8.72732	12.9916	-87.5989	1.10203		-8.72732	12.9916	-87.5989	0.616683
	-15.3456	22.4869	-77.2442	-47.1463		-15.3456	22.4869	-77.2442	35.8823		-15.3456	22.4869	-77.2442	1.18251		-15.3456	22.4869	-77.2442	0.619793
	-3.47477	10.4655	-61.4347	-46.4513		-3.47477	10.4655	-61.4347	37.4674		-3.47477	10.4655	-61.4347	1.20694		-3.47477	10.4655	-61.4347	0.620557
	34.4939	-34.7161	-48.6103	-62.6568		34.4939	-34.7161	-48.6103	10.3742		34.4939	-34.7161	-48.6103	0.332643		34.4939	-34.7161	-48.6103	0.393853
	-24.924	29.1528	-94.9059	-61.4699		-24.924	29.1528	-94.9059	11.0527		-24.924	29.1528	-94.9059	0.347654		-24.924	29.1528	-94.9059	0.390103
	7.31418	0.232799	-62.5484	-45.9855		7.31418	0.232799	-62.5484	38.817		7.31418	0.232799	-62.5484	1.27529		7.31418	0.232799	-62.5484	0.622355
	-34.4655	8.64042	-79.4518	-61.1528		-34.4655	8.64042	-79.4518	11.1667		-34.4655	8.64042	-79.4518	0.348154		-34.4655	8.64042	-79.4518	0.389972
	-7.1016	18.5031	-53.8916	-45.71		-7.1016	18.5031	-53.8916	38.6116		-7.1016	18.5031	-53.8916	1.22219		-7.1016	18.5031	-53.8916	0.621
	-24.39	-35.2348	-78.4605	-62.1912		-24.39	-35.2348	-78.4605	10.6739		-24.39	-35.2348	-78.4605	0.340198		-24.39	-35.2348	-78.4605	0.392005
	-23.5589	-14.9913	-45.8978	-61.6142		-23.5589	-14.9913	-45.8978	11.3408		-23.5589	-14.9913	-45.8978	0.362232		-23.5589	-14.9913	-45.8978	0.386154
	8.54113	-13.5724	-57.8253	-48.9268		8.54113	-13.5724	-57.8253	30.4056		8.54113	-13.5724	-57.8253	0.991559		8.54113	-13.5724	-57.8253	0.610349
	-9.63354	-6.29194	-62.716	-47.1548		-9.63354	-6.29194	-62.716	35.3207		-9.63354	-6.29194	-62.716	1.14379		-9.63354	-6.29194	-62.716	0.61842
	-43.3035	-5.07831	-80.8209	-59.4303		-43.3035	-5.07831	-80.8209	12.922		-43.3035	-5.07831	-80.8209	0.404715		-43.3035	-5.07831	-80.8209	0.373007
	0.96861	-19.5349	-64.2666	-50.4834		0.96861	-19.5349	-64.2666	27.0031		0.96861	-19.5349	-64.2666	0.906589		0.96861	-19.5349	-64.2666	0.602985
	-10.6786	18.13	-84.4655	-45.8966		-10.6786	18.13	-84.4655	39.3475		-10.6786	18.13	-84.4655	1.29891		-10.6786	18.13	-84.4655	0.622878
	19.6775	-10.7721	-37.3769	-63.209		19.6775	-10.7721	-37.3769	10.0024		19.6775	-10.7721	-37.3769	0.320704		19.6775	-10.7721	-37.3769	0.396619
	26.2942	9.60326	-78.9406	-61.0464		26.2942	9.60326	-78.9406	11.6887		26.2942	9.60326	-78.9406	0.373418		26.2942	9.60326	-78.9406	0.382921
	-5.88661	-11.4972	-53.1121	-46.6681		-5.88661	-11.4972	-53.1121	35.3984		-5.88661	-11.4972	-53.1121	1.18431		-5.88661	-11.4972	-53.1121	0.619852
	-12.2249	-16.9071	-97.2105	-63.5612		-12.2249	-16.9071	-97.2105	9.81648		-12.2249	-16.9071	-97.2105	0.313949		-12.2249	-16.9071	-97.2105	0.39811
	-7.10378	24.4764	-50.3766	-53.0049		-7.10378	24.4764	-50.3766	21.9971		-7.10378	24.4764	-50.3766	0.711676		-7.10378	24.4764	-50.3766	0.271397
	1.57362	21.4631	-67.8708	-46.575		1.57362	21.4631	-67.8708	32.9974		1.57362	21.4631	-67.8708	1.04221		1.57362	21.4631	-67.8708	0.613617
	1.16493	0.4001	-53.0278	-45.7817		1.16493	0.4001	-53.0278	36.0873		1.16493	0.4001	-53.0278	1.15953		1.16493	0.4001	-53.0278	0.619004
	9.98529	-29.8863	-37.0931	-56.4812		9.98529	-29.8863	-37.0931	16.7727		9.98529	-29.8863	-37.0931	0.545281		9.98529	-29.8863	-37.0931	0.320291
	-7.61108	25.3668	-89.2004	-63.0382		-7.61108	25.3668	-89.2004	10.064		-7.61108	25.3668	-89.2004	0.32147		-7.61108	25.3668	-89.2004	0.396446
	-22.2757	-19.7587	-107.37	-61.2465		-22.2757	-19.7587	-107.37	11.3058		-22.2757	-19.7587	-107.37	0.358582		-22.2757	-19.7587	-107.37	0.387171
	-3.13397	12.9623	-33.4681	-58.1523		-3.13397	12.9623	-33.4681	14.9065		-3.13397	12.9623	-33.4681	0.482649		-3.13397	12.9623	-33.4681	0.344386
	17.4075	-10.3978	-93.5291	-46.0494		17.4075	-10.3978	-93.5291	35.2908		17.4075	-10.3978	-93.5291	1.12137		17.4075	-10.3978	-93.5291	0.617524
	-22.3013	11.4691	-96.4467	-62.4205		-22.3013	11.4691	-96.4467	10.4405		-22.3013	11.4691	-96.4467	0.329093		-22.3013	11.4691	-96.4467	0.394694
	-35.545	23.2077	-80.0062	-62.1128		-35.545	23.2077	-80.0062	10.7079		-35.545	23.2077	-80.0062	0.340912		-35.545	23.2077	-80.0062	0.391826
	23.5551	22.6237	-60.6178	-57.7913		23.5551	22.6237	-60.6178	15.4026		23.5551	22.6237	-60.6178	0.499441		23.5551	22.6237	-60.6178	0.337877
	-41.8752	6.05422	-57.8372	-63.205		-41.8752	6.05422	-57.8372	9.97721		-41.8752	6.05422	-57.8372	0.319155		-41.8752	6.05422	-57.8372	0.396965
	16.4267	10.1714	-86.3211	-48.208		16.4267	10.1714	-86.3211	30.6058		16.4267	10.1714	-86.3211	0.990135		16.4267	10.1714	-86.3211	0.610247
	-12.8229	32.0227	-48.8666	-54.975		-12.8229	32.0227	-48.8666	19.0436		-12.8229	32.0227	-48.8666	0.60818		-12.8229	32.0227	-48.8666	0.297935
	-15.0397	-11.0204	-95.3201	-45.2684		-15.0397	-11.0204	-95.3201	36.268		-15.0397	-11.0204	-95.3201	1.17777		-15.0397	-11.0204	-95.3201	0.619636
	-31.82	15.0773	-63.4727	-60.4273		-31.82	15.0773	-63.4727	12.1134		-31.82	15.0773	-63.4727	0.386051		-31.82	15.0773	-63.4727	0.379067
	10.8448	-24.1504	-43.9022	-52.2062		10.8448	-24.1504	-43.9022	23.063		10.8448	-24.1504	-43.9022	0.748815		10.8448	-24.1504	-43.9022	0.309945
	-11.8504	-27.6981	-90.4252	-63.1091		-11.8504	-27.6981	-90.4252	10.1044		-11.8504	-27.6981	-90.4252	0.323911		-11.8504	-27.6981	-90.4252	0.395893
	-13.877	3.02655	-101.409	-63.2337		-13.877	3.02655	-101.409	10.0878		-13.877	3.02655	-101.409	0.322995		-13.877	3.02655	-101.409	0.396101
	34.549	33.6344	-39.8474	-62.9848		34.549	33.6344	-39.8474	10.1963		34.549	33.6344	-39.8474	0.325843		34.549	33.6344	-39.8474	0.39545
	6.77802	20.7822	-61.423	-44.7867		6.77802	20.7822	-61.423	41.099		6.77802	20.7822	-61.423	1.31585		6.77802	20.7822	-61.423	0.623226
	8.3522	-10.6109	-56.5772	-46.4641		8.3522	-10.6109	-56.5772	36.1769		8.3522	-10.6109	-56.5772	1.1914		8.3522	-10.6109	-56.5772	0.620079
	-33.2033	3.20504	-74.1611	-48.9814		-33.2033	3.20504	-74.1611	28.9731		-33.2033	3.20504	-74.1611	0.970789		-33.2033	3.20504	-74.1611	0.608792
	25.2421	-18.3481	-59.2616	-57.3844		25.2421	-18.3481	-59.2616	15.6496		25.2421	-18.3481	-59.2616	0.504357		25.2421	-18.3481	-59.2616	0.33597
	6.70648	-18.4303	-39.4847	-47.624		6.70648	-18.4303	-39.4847	33.4468		6.70648	-18.4303	-39.4847	1.12063		6.70648	-18.4303	-39.4847	0.617493
	40.8858	4.13825	-76.9106	-62.9294		40.8858	4.13825	-76.9106	10.1713		40.8858	4.13825	-76.9106	0.325564		40.8858	4.13825	-76.9106	0.395514
	-16.7308	-9.3677	-66.7897	-45.8024		-16.7308	-9.3677	-66.7897	37.4714		-16.7308	-9.3677	-66.7897	1.22034		-16.7308	-9.3677	-66.7897	0.620947
	12.8832	-12.3582	-22.4793	-63.0309		12.8832	-12.3582	-22.4793	10.1109		12.8832	-12.3582	-22.4793	0.323188		12.8832	-12.3582	-22.4793	0.396058
	28.4227	-1.98301	-42.2038	-56.5453		28.4227	-1.98301	-42.2038	16.3846		28.4227	-1.98301	-42.2038	0.521996		28.4227	-1.98301	-42.2038	0.329152
	-4.51367	28.7591	-52.0707	-45.9552		-4.51367	28.7591	-52.0707	37.1419		-4.51367	28.7591	-52.0707	1.22147		-4.51367	28.7591	-52.0707	0.62098
	30.2873	-27.662	-56.1939	-63.0828		30.2873	-27.662	-56.1939	10.0695		30.2873	-27.662	-56.1939	0.322001		30.2873	-27.662	-56.1939	0.396327
	-22.7404	29.4169	-62.739	-47.2395		-22.7404	29.4169	-62.739	35.5192		-22.7404	29.4169	-62.739	1.15547		-22.7404	29.4169	-62.739	0.618857
	4.76298	-2.32167	-71.3337	-47.1214		4.76298	-2.32167	-71.3337	36.04		4.76298	-2.32167	-71.3337	1.17034		4.76298	-2.32167	-71.3337	0.619384
	-29.6385	12.0503	-64.8445	-60.5929		-29.6385	12.0503	-64.8445	11.9564		-29.6385	12.0503	-64.8445	0.380675		-29.6385	12.0503	-64.8445	0.380733
	-26.1154	39.2604	-44.8153	-59.8011		-26.1154	39.2604	-44.8153	12.5		-26.1154	39.2604	-44.8153	0.387879		-26.1154	39.2604	-44.8153	0.378492
	-13.6038	14.9341	-81.0248	-47.3734		-13.6038	14.9341	-81.0248	36.202		-13.6038	14.9341	-81.0248	1.17147		-13.6038	14.9341	-81.0248	0.619423
	-37.4682	-7.41746	-100.292	-55.9016		-37.4682	-7.41746	-100.292	17.1877		-37.4682	-7.41746	-100.292	0.560219		-37.4682	-7.41746	-100.292	0.314739
	8.27446	20.2955	-71.6073	-44.6424		8.27446	20.2955	-71.6073	39.9053		8.27446	20.2955	-71.6073	1.26951		8.27446	20.2955	-71.6073	0.622221
	-16.2125	2.60218	-50.7159	-51.9209		-16.2125	2.60218	-50.7159	24.6345		-16.2125	2.60218	-50.7159	0.815536		-16.2125	2.60218	-50.7159	0.582677
	26.1519	22.3951	-41.5822	-51.4728		26.1519	22.3951	-41.5822	23.8814		26.1519	22.3951	-41.5822	0.754597		26.1519	22.3951	-41.5822	0.331852
	10.6635	-32.9027	-82.5913	-62.4213		10.6635	-32.9027	-82.5913	10.4221		10.6635	-32.9027	-82.5913	0.331418		10.6635	-32.9027	-82.5913	0.394145
	34.4349	0.445357	-55.7303	-63.9541		34.4349	0.445357	-55.7303	9.48508		34.4349	0.445357	-55.7303	0.303706		34.4349	0.445357	-55.7303	0.4003
	-14.1599	17.2805	-101.812	-53.3239		-14.1599	17.2805	-101.812	19.7807		-14.1599	17.2805	-101.812	0.615427		-14.1599	17.2805	-101.812	0.295557
	41.5984	-12.7862	-80.2783	-61.7697		41.5984	-12.7862	-80.2783	11.0428		41.5984	-12.7862	-80.2783	0.350315		41.5984	-12.7862	-80.2783	0.389405
	7.90532	16.6658	-94.7796	-62.2662		7.90532	16.6658	-94.7796	10.6652		7.90532	16.6658	-94.7796	0.3392		7.90532	16.6658	-94.7796	0.392254
	-17.9769	1.89823	-33.9598	-59.2945		-17.9769	1.89823	-33.9598	12.9177		-17.9769	1.89823	-33.9598	0.403429		-17.9769	1.89823	-33.9598	0.373438
	-30.4156	-18.148	-99.998	-62.7143		-30.4156	-18.148	-99.998	10.2944		-30.4156	-18.148	-99.998	0.328156		-30.4156	-18.148	-99.998	0.394913
	-8.9509	4.53416	-65.0083	-46.5973		-8.9509	4.53416	-65.0083	37.3816		-8.9509	4.53416	-65.0083	1.20904		-8.9509	4.53416	-65.0083	0.62062
	21.3265	-28.6757	-69.8182	-63.2946		21.3265	-28.6757	-69.8182	9.8538		21.3265	-28.6757	-69.8182	0.314357		21.3265	-28.6757	-69.8182	0.398021
	32.3091	7.60375	-90.9491	-62.7129		32.3091	7.60375	-90.9491	10.3094		32.3091	7.60375	-90.9491	0.328027		32.3091	7.60375	-90.9491	0.394944
	18.489	-11.5677	-40.1962	-63.1229		18.489	-11.5677	-40.1962	10.0312		18.489	-11.5677	-40.1962	0.320765		18.489	-11.5677	-40.1962	0.396605
	7.7219	-2.29323	-39.2045	-56.05		7.7219	-2.29323	-39.2045	14.1466		7.7219	-2.29323	-39.2045	0.408916		7.7219	-2.29323	-39.2045	0.371588
	-14.7554	37.9388	-48.8834	-62.2893		-14.7554	37.9388	-48.8834	10.8138		-14.7554	37.9388	-48.8834	0.34933		-14.7554	37.9388	-48.8834	0.389664
	35.0828	-9.89447	-78.3462	-45.9712		35.0828	-9.89447	-78.3462	38.0961		35.0828	-9.89447	-78.3462	1.21089		35.0828	-9.89447	-78.3462	0.620674
	27.4529	-18.3883	-88.5836	-50.4101		27.4529	-18.3883	-88.5836	23.6086		27.4529	-18.3883	-88.5836	0.726667		27.4529	-18.3883	-88.5836	0.27452
	6.82736	-32.4192	-58.5337	-63.0732		6.82736	-32.4192	-58.5337	10.1825		6.82736	-32.4192	-58.5337	0.326051		6.82736	-32.4192	-58.5337	0.395402
	-8.48197	-22.4112	-40.4384	-63.244		-8.48197	-22.4112	-40.4384	9.99268		-8.48197	-22.4112	-40.4384	0.320134		-8.48197	-22.4112	-40.4384	0.396746
	26.559	12.5437	-52.7799	-59.6912		26.559	12.5437	-52.7799	12.5314		26.559	12.5437	-52.7799	0.390344		26.559	12.5437	-52.7799	0.37771
	15.3212	-0.0365973	-91.8233	-54.9405		15.3212	-0.0365973	-91.8233	18.4083		15.3212	-0.0365973	-91.8233	0.583625		15.3212	-0.0365973	-91.8233	0.306321
	27.784	27.377	-70.3633	-60.4429		27.784	27.377	-70.3633	11.7733		27.784	27.377	-70.3633	0.364355		27.784	27.377	-70.3633	0.385554
	0.783938	-3.423	-102.52	-63.8088		0.783938	-3.423	-102.52	9.55401		0.783938	-3.423	-102.52	0.306044		0.783938	-3.423	-102.52	0.399805
	2.13132	-13.2779	-71.586	-47.053		2.13132	-13.2779	-71.586	35.1842		2.13132	-13.2779	-71.586	1.14191		2.13132	-13.2779	-71.586	0.618348
	1.40919	-9.62236	-111.652	-63.099		1.40919	-9.62236	-111.652	10.1267		1.40919	-9.62236	-111.652	0.323675		1.40919	-9.62236	-111.652	0.395947
	19.1908	7.29356	-99.2779	-62.3469		19.1908	7.29356	-99.2779	10.5938		19.1908	7.29356	-99.2779	0.338885		19.1908	7.29356	-99.2779	0.392332
	-0.813247	16.9107	-102.158	-63.1535		-0.813247	16.9107	-102.158	10.023		-0.813247	16.9107	-102.158	0.320147		-0.813247	16.9107	-102.158	0.396743
	41.3252	23.6266	-49.5212	-62.4434		41.3252	23.6266	-49.5212	10.5928		41.3252	23.6266	-49.5212	0.338611		41.3252	23.6266	-49.5212	0.3924
	-22.9598	-11.6537	-98.5348	-61.4223		-22.9598	-11.6537	-98.5348	11.3322		-22.9598	-11.6537	-98.5348	0.36361		-22.9598	-11.6537	-98.5348	0.385765
	-32.8555	-8.03264	-98.4708	-61.4182		-32.8555	-8.03264	-98.4708	11.0532		-32.8555	-8.03264	-98.4708	0.349663		-32.8555	-8.03264	-98.4708	0.389577
	34.8269	-2.03142	-78.5153	-52.3805		34.8269	-2.03142	-78.5153	21.4767		34.8269	-2.03142	-78.5153	0.677915		34.8269	-2.03142	-78.5153	0.27723
	6.37595	8.4369	-66.4263	-45.4768		6.37595	8.4369	-66.4263	39.0471		6.37595	8.4369	-66.4263	1.24205		6.37595	8.4369	-66.4263	0.621539
	-18.1718	32.7975	-89.6063	-59.2094		-18.1718	32.7975	-89.6063	13.1038		-18.1718	32.7975	-89.6063	0.411502		-18.1718	32.7975	-89.6063	0.370705
	3.4808	5.82227	-76.6851	-45.4911		3.4808	5.82227	-76.6851	39.2005		3.4808	5.82227	-76.6851	1.25051		3.4808	5.82227	-76.6851	0.621756
	16.3885	2.42328	-51.0001	-47.8771		16.3885	2.42328	-51.0001	31.9832		16.3885	2.42328	-51.0001	1.04002		16.3885	2.42328	-51.0001	0.61349
	-21.675	0.208204	-103.817	-61.902		-21.675	0.208204	-103.817	10.9077		-21.675	0.208204	-103.817	0.350846		-21.675	0.208204	-103.817	0.389264
	-7.59363	-6.60006	-76.7575	-47.4307		-7.59363	-6.60006	-76.7575	36.498		-7.59363	-6.60006	-76.7575	1.18536		-7.59363	-6.60006	-76.7575	0.619886
	21.6038	40.9666	-53.741	-61.9452		21.6038	40.9666	-53.741	11.0522		21.6038	40.9666	-53.741	0.353402		21.6038	40.9666	-53.741	0.388582
	15.2118	-20.7197	-40.7669	-55.9184		15.2118	-20.7197	-40.7669	17.4161		15.2118	-20.7197	-40.7669	0.560194		15.2118	-20.7197	-40.7669	0.314748
	7.89545	5.86224	-70.839	-47.0628		7.89545	5.86224	-70.839	35.8181		7.89545	5.86224	-70.839	1.1512		7.89545	5.86224	-70.839	0.6187
	-3.85627	-9.23217	-52.2425	-51.8441		-3.85627	-9.23217	-52.2425	24.7118		-3.85627	-9.23217	-52.2425	0.853876		-3.85627	-9.23217	-52.2425	0.596425
	-25.7453	-14.5791	-53.4912	-49.5129		-25.7453	-14.5791	-53.4912	29.3168		-25.7453	-14.5791	-53.4912	0.937911		-25.7453	-14.5791	-53.4912	0.606022
	30.5637	-8.67617	-50.8722	-57.6804		30.5637	-8.67617	-50.8722	15.4409		30.5637	-8.67617	-50.8722	0.498683		30.5637	-8.67617	-50.8722	0.338171
	31.8028	-11.9389	-46.9737	-63.3322		31.8028	-11.9389	-46.9737	9.91616		31.8028	-11.9389	-46.9737	0.317343		31.8028	-11.9389	-46.9737	0.397366
	-14.3242	-22.5459	-118.044	-62.403		-14.3242	-22.5459	-118.044	10.5477		-14.3242	-22.5459	-118.044	0.337395		-14.3242	-22.5459	-118.044	0.3927
	32.0988	-23.3075	-59.39	-63.5493		32.0988	-23.3075	-59.39	9.72408		32.0988	-23.3075	-59.39	0.310387		32.0988	-23.3075	-59.39	0.398879
	-1.47147	-27.0536	-49.1052	-63.6472		-1.47147	-27.0536	-49.1052	9.66162		-1.47147	-27.0536	-49.1052	0.30973		-1.47147	-27.0536	-49.1052	0.39902
	14.0535	31.6771	-48.6144	-58.9753		14.0535	31.6771	-48.6144	13.8865		14.0535	31.6771	-48.6144	0.447396		14.0535	31.6771	-48.6144	0.357819
	-18.0926	16.2445	-95.5288	-59.8937		-18.0926	16.2445	-95.5288	11.8287		-18.0926	16.2445	-95.5288	0.367442		-18.0926	16.2445	-95.5288	0.38467
	-44.1673	20.5151	-62.8942	-62.4238		-44.1673	20.5151	-62.8942	10.6793		-44.1673	20.5151	-62.8942	0.342599		-44.1673	20.5151	-62.8942	0.391401
	-34.625	17.7972	-45.4019	-60.786		-34.625	17.7972	-45.4019	12.1532		-34.625	17.7972	-45.4019	0.391001		-34.625	17.7972	-45.4019	0.377501
	35.106	45.5401	-60.5266	-63.1661		35.106	45.5401	-60.5266	9.93413		35.106	45.5401	-60.5266	0.316665		35.106	45.5401	-60.5266	0.397516
	14.0809	-10.3365	-91.9256	-46.2022		14.0809	-10.3365	-91.9256	35.8273		14.0809	-10.3365	-91.9256	1.17966		14.0809	-10.3365	-91.9256	0.619699
	36.3619	-4.47488	-58.7951	-62.5101		36.3619	-4.47488	-58.7951	10.4556		36.3619	-4.47488	-58.7951	0.334303		36.3619	-4.47488	-58.7951	0.393453
	-5.06158	27.2091	-67.4199	-56.0111		-5.06158	27.2091	-67.4199	17.143		-5.06158	27.2091	-67.4199	0.543611		-5.06158	27.2091	-67.4199	0.320919
	31.1831	-25.6293	-42.2738	-63.4999		31.1831	-25.6293	-42.2738	9.74581		31.1831	-25.6293	-42.2738	0.312078		31.1831	-25.6293	-42.2738	0.398515
	-11.313	29.3705	-71.5323	-49.6216		-11.313	29.3705	-71.5323	29.8078		-11.313	29.3705	-71.5323	1.00695		-11.313	29.3705	-71.5323	0.611418
	-16.6029	-14.4776	-74.3763	-46.8701		-16.6029	-14.4776	-74.3763	36.462		-16.6029	-14.4776	-74.3763	1.21064		-16.6029	-14.4776	-74.3763	0.620667
	7.89055	34.72	-53.479	-50.2632		7.89055	34.72	-53.479	26.4494		7.89055	34.72	-53.479	0.867022		7.89055	34.72	-53.479	0.598368
	-27.103	18.8306	-67.9482	-62.1247		-27.103	18.8306	-67.9482	10.8183		-27.103	18.8306	-67.9482	0.344208		-27.103	18.8306	-67.9482	0.390992
	-15.427	29.6801	-66.3044	-55.138		-15.427	29.6801	-66.3044	18.4379		-15.427	29.6801	-66.3044	0.574286		-15.427	29.6801	-66.3044	0.309634
	-8.78931	-0.0756402	-46.5946	-55.9024		-8.78931	-0.0756402	-46.5946	17.426		-8.78931	-0.0756402	-46.5946	0.544868		-8.78931	-0.0756402	-46.5946	0.320446
	1.04424	11.4355	-33.9806	-63.0598		1.04424	11.4355	-33.9806	10.1338		1.04424	11.4355	-33.9806	0.323738		1.04424	11.4355	-33.9806	0.395932
	-42.6344	-3.60227	-80.2965	-48.2955		-42.6344	-3.60227	-80.2965	31.6764		-42.6344	-3.60227	-80.2965	1.03232		-42.6344	-3.60227	-80.2965	0.613033
	-12.1699	-20.2761	-64.0297	-62.188		-12.1699	-20.2761	-64.0297	10.7549		-12.1699	-20.2761	-64.0297	0.345398		-12.1699	-20.2761	-64.0297	0.390687
	-13.1828	22.4088	-85.8887	-53.8854		-13.1828	22.4088	-85.8887	19.5271		-13.1828	22.4088	-85.8887	0.613724		-13.1828	22.4088	-85.8887	0.296112
	4.25985	-20.4297	-42.8911	-52.8147		4.25985	-20.4297	-42.8911	22.5123		4.25985	-20.4297	-42.8911	0.739177		4.25985	-20.4297	-42.8911	0.287102
	19.6953	33.2824	-27.283	-63.7786		19.6953	33.2824	-27.283	9.67618		19.6953	33.2824	-27.283	0.310028		19.6953	33.2824	-27.283	0.398956
	5.77601	-9.07148	-44.184	-44.1391		5.77601	-9.07148	-44.184	40.8507		5.77601	-9.07148	-44.184	1.30549		5.77601	-9.07148	-44.184	0.623015
	-12.8635	-26.2096	-91.0143	-62.3744		-12.8635	-26.2096	-91.0143	10.5182		-12.8635	-26.2096	-91.0143	0.334042		-12.8635	-26.2096	-91.0143	0.393517
	-14.9625	0.734129	-59.69	-45.6765		-14.9625	0.734129	-59.69	39.0984		-14.9625	0.734129	-59.69	1.26832		-14.9625	0.734129	-59.69	0.622192
	0.450977	-26.9	-44.088	-55.4203		0.450977	-26.9	-44.088	18.6313		0.450977	-26.9	-44.088	0.61542		0.450977	-26.9	-44.088	0.29556
	29.2882	8.18951	-100.078	-62.2544		29.2882	8.18951	-100.078	10.6738		29.2882	8.18951	-100.078	0.341604		29.2882	8.18951	-100.078	0.391652
	11.9385	-14.7182	-112.177	-63.0884		11.9385	-14.7182	-112.177	10.0709		11.9385	-14.7182	-112.177	0.320962		11.9385	-14.7182	-112.177	0.396561
	35.0223	-26.1899	-56.2702	-62.3877		35.0223	-26.1899	-56.2702	10.4357		35.0223	-26.1899	-56.2702	0.33301		35.0223	-26.1899	-56.2702	0.393765
	-3.95841	21.4356	-85.1137	-61.0222		-3.95841	21.4356	-85.1137	11.7431		-3.95841	21.4356	-85.1137	0.374227		-3.95841	21.4356	-85.1137	0.382681
	27.0028	-31.1267	-61.3947	-63.5802		27.0028	-31.1267	-61.3947	9.71776		27.0028	-31.1267	-61.3947	0.311014		27.0028	-31.1267	-61.3947	0.398745
	26.4007	-34.9607	-59.2532	-63.1637		26.4007	-34.9607	-59.2532	10.0344		26.4007	-34.9607	-59.2532	0.320984		26.4007	-34.9607	-59.2532	0.396556
	4.44032	-2.35813	-41.9425	-61.8916		4.44032	-2.35813	-41.9425	10.9576		4.44032	-2.35813	-41.9425	0.349244		4.44032	-2.35813	-41.9425	0.389687
	-55.0761	31.5746	-63.1175	-63.3595		-55.0761	31.5746	-63.1175	9.88577		-55.0761	31.5746	-63.1175	0.316223		-55.0761	31.5746	-63.1175	0.397613
	-26.4697	3.69296	-97.277	-49.0943		-26.4697	3.69296	-97.277	30.5096		-26.4697	3.69296	-97.277	0.992486		-26.4697	3.69296	-97.277	0.610416
	-25.8314	41.1433	-101.308	-60.9834		-25.8314	41.1433	-101.308	11.662		-25.8314	41.1433	-101.308	0.371364		-25.8314	41.1433	-101.308	0.383528
	21.8908	-4.20821	-102.554	-63.3326		21.8908	-4.20821	-102.554	9.92864		21.8908	-4.20821	-102.554	0.317576		21.8908	-4.20821	-102.554	0.397315
	17.4738	1.25409	-87.5641	-46.7249		17.4738	1.25409	-87.5641	35.2501		17.4738	1.25409	-87.5641	1.17175		17.4738	1.25409	-87.5641	0.619432
	-16.5867	6.50315	-44.5967	-56.2375		-16.5867	6.50315	-44.5967	17.2768		-16.5867	6.50315	-44.5967	0.564274		-16.5867	6.50315	-44.5967	0.313254
	0.643822	1.31683	-108.104	-63.441		0.643822	1.31683	-108.104	9.82706		0.643822	1.31683	-108.104	0.314265		0.643822	1.31683	-108.104	0.398041
	-9.26386	-9.09722	-42.3449	-62.6483		-9.26386	-9.09722	-42.3449	10.4721		-9.26386	-9.09722	-42.3449	0.33567		-9.26386	-9.09722	-42.3449	0.393122
	-1.6343	13.5078	-39.848	-63.1567		-1.6343	13.5078	-39.848	10.0159		-1.6343	13.5078	-39.848	0.31995		-1.6343	13.5078	-39.848	0.396787
	24.6855	36.1372	-59.2508	-58.463		24.6855	36.1372	-59.2508	14.3632		24.6855	36.1372	-59.2508	0.455971		24.6855	36.1372	-59.2508	0.354602
	-32.4304	-15.6945	-88.9408	-49.3139		-32.4304	-15.6945	-88.9408	30.3591		-32.4304	-15.6945	-88.9408	1.01283		-32.4304	-15.6945	-88.9408	0.611807
	-27.716	-12.444	-73.0735	-61.3637		-27.716	-12.444	-73.0735	11.229		-27.716	-12.444	-73.0735	0.35361		-27.716	-12.444	-73.0735	0.388526
	11.9869	10.6228	-67.2673	-46.1913		11.9869	10.6228	-67.2673	36.5925		11.9869	10.6228	-67.2673	1.15775		11.9869	10.6228	-67.2673	0.618939
	12.9485	38.8637	-62.4997	-63.0935		12.9485	38.8637	-62.4997	10.022		12.9485	38.8637	-62.4997	0.319687		12.9485	38.8637	-62.4997	0.396846
	-5.43543	-25.0867	-51.176	-62.9054		-5.43543	-25.0867	-51.176	10.2285		-5.43543	-25.0867	-51.176	0.32704		-5.43543	-25.0867	-51.176	0.395173
	-34.9222	36.4902	-49.5479	-50.0605		-34.9222	36.4902	-49.5479	30.1653		-34.9222	36.4902	-49.5479	1.01532		-34.9222	36.4902	-49.5479	0.61197
	-18.2081	7.42164	-79.8573	-45.999		-18.2081	7.42164	-79.8573	38.005		-18.2081	7.42164	-79.8573	1.22709		-18.2081	7.42164	-79.8573	0.621136
	-0.391988	17.4356	-66.6768	-45.4891		-0.391988	17.4356	-66.6768	39.963		-0.391988	17.4356	-66.6768	1.29698		-0.391988	17.4356	-66.6768	0.622837
	-11.063	2.87977	-57.3491	-45.8947		-11.063	2.87977	-57.3491	36.8637		-11.063	2.87977	-57.3491	1.19371		-11.063	2.87977	-57.3491	0.620152
	-24.9331	-1.67784	-42.3405	-47.3546		-24.9331	-1.67784	-42.3405	36.2795		-24.9331	-1.67784	-42.3405	1.18266		-24.9331	-1.67784	-42.3405	0.619798
	-36.0843	40.9747	-64.2112	-61.7362		-36.0843	40.9747	-64.2112	11.2627		-36.0843	40.9747	-64.2112	0.362667		-36.0843	40.9747	-64.2112	0.386032
	1.66311	-8.30911	-37.248	-60.6216		1.66311	-8.30911	-37.248	11.8689		1.66311	-8.30911	-37.248	0.377398		1.66311	-8.30911	-37.248	0.38173
	15.5385	0.322857	-21.5436	-63.2674		15.5385	0.322857	-21.5436	9.92451		15.5385	0.322857	-21.5436	0.317408		15.5385	0.322857	-21.5436	0.397352
	14.1638	-21.2709	-45.9944	-50.3377		14.1638	-21.2709	-45.9944	26.9773		14.1638	-21.2709	-45.9944	0.887762		14.1638	-21.2709	-45.9944	0.60093
	-30.2234	20.3934	-42.9303	-49.1682		-30.2234	20.3934	-42.9303	29.5677		-30.2234	20.3934	-42.9303	0.966244		-30.2234	20.3934	-42.9303	0.608432
	3.66452	19.2654	-38.2707	-63.397		3.66452	19.2654	-38.2707	9.90491		3.66452	19.2654	-38.2707	0.317482		3.66452	19.2654	-38.2707	0.397336
	-13.8718	18.4993	-98.4976	-61.259		-13.8718	18.4993	-98.4976	11.3678		-13.8718	18.4993	-98.4976	0.362009		-13.8718	18.4993	-98.4976	0.386217
	-2.30897	37.9703	-47.7232	-54.1292		-2.30897	37.9703	-47.7232	20.0116		-2.30897	37.9703	-47.7232	0.652554		-2.30897	37.9703	-47.7232	0.284142
	-39.7618	-9.11312	-30.8667	-60.9498		-39.7618	-9.11312	-30.8667	11.2546		-39.7618	-9.11312	-30.8667	0.349327		-39.7618	-9.11312	-30.8667	0.389665
	20.5892	-19.713	-90.0278	-48.1063		20.5892	-19.713	-90.0278	31.349		20.5892	-19.713	-90.0278	1.02694		20.5892	-19.713	-90.0278	0.612705
	-11.2936	-16.6527	-52.3884	-62.9131		-11.2936	-16.6527	-52.3884	10.212		-11.2936	-16.6527	-52.3884	0.326533		-11.2936	-16.6527	-52.3884	0.395291
	32.8825	-15.5268	-30.0979	-63.453		32.8825	-15.5268	-30.0979	9.82265		32.8825	-15.5268	-30.0979	0.315229		32.8825	-15.5268	-30.0979	0.397831
	-0.387597	-0.0381714	-101.302	-63.3475		-0.387597	-0.0381714	-101.302	9.92781		-0.387597	-0.0381714	-101.302	0.317881		-0.387597	-0.0381714	-101.302	0.397248
	13.1774	-8.62332	-105.304	-62.9588		13.1774	-8.62332	-105.304	10.2161		13.1774	-8.62332	-105.304	0.326706		13.1774	-8.62332	-105.304	0.395251
	11.2109	21.763	-42.7907	-62.1994		11.2109	21.763	-42.7907	10.7121		11.2109	21.763	-42.7907	0.342335		11.2109	21.763	-42.7907	0.391468
	42.0598	-1.81196	-86.3116	-48.9403		42.0598	-1.81196	-86.3116	27.9185		42.0598	-1.81196	-86.3116	0.87562		42.0598	-1.81196	-86.3116	0.599482
	-11.2132	26.403	-71.3655	-44.7035		-11.2132	26.403	-71.3655	39.0548		-11.2132	26.403	-71.3655	1.24163		-11.2132	26.403	-71.3655	0.621528
	3.56913	23.4799	-60.0995	-47.1795		3.56913	23.4799	-60.0995	35.3752		3.56913	23.4799	-60.0995	1.13468		3.56913	23.4799	-60.0995	0.618066
	-17.3639	50.3167	-59.977	-63.6223		-17.3639	50.3167	-59.977	9.77344		-17.3639	50.3167	-59.977	0.312702		-17.3639	50.3167	-59.977	0.39838
	-2.66893	-4.62222	-44.4284	-62.9852		-2.66893	-4.62222	-44.4284	10.1634		-2.66893	-4.62222	-44.4284	0.325475		-2.66893	-4.62222	-44.4284	0.395535
	-37.3961	37.997	-65.5003	-61.7915		-37.3961	37.997	-65.5003	11.0665		-37.3961	37.997	-65.5003	0.352036		-37.3961	37.997	-65.5003	0.388948
	17.6236	27.6427	-55.5938	-52.3268		17.6236	27.6427	-55.5938	22.2707		17.6236	27.6427	-55.5938	0.707381		17.6236	27.6427	-55.5938	0.271588
	12.3331	21.8273	-49.8761	-46.8201		12.3331	21.8273	-49.8761	33.6529		12.3331	21.8273	-49.8761	1.07747		12.3331	21.8273	-49.8761	0.615515
	9.55317	5.26842	-51.9922	-44.8836		9.55317	5.26842	-51.9922	38.5843		9.55317	5.26842	-51.9922	1.22592		9.55317	5.26842	-51.9922	0.621104
	-0.378795	-20.0513	-35.2735	-62.6768		-0.378795	-20.0513	-35.2735	10.4327		-0.378795	-20.0513	-35.2735	0.334841		-0.378795	-20.0513	-35.2735	0.393323
	4.35213	7.47203	-94.9158	-46.8551		4.35213	7.47203	-94.9158	35.0313		4.35213	7.47203	-94.9158	1.13374		4.35213	7.47203	-94.9158	0.618028
	1.27202	19.1524	-53.3826	-44.5627		1.27202	19.1524	-53.3826	39.2018		1.27202	19.1524	-53.3826	1.25815		1.27202	19.1524	-53.3826	0.621947
	1.27719	-9.09084	-42.6247	-45.4964		1.27719	-9.09084	-42.6247	37.1306		1.27719	-9.09084	-42.6247	1.18024		1.27719	-9.09084	-42.6247	0.619718
	9.70737	23.5136	-85.628	-54.2989		9.70737	23.5136	-85.628	19.0095		9.70737	23.5136	-85.628	0.602097		9.70737	23.5136	-85.628	0.299966
	35.24	-6.73767	-89.0924	-50.8233		35.24	-6.73767	-89.0924	24.8642		35.24	-6.73767	-89.0924	0.784406		35.24	-6.73767	-89.0924	0.506464
	40.24	-9.62863	-69.8412	-62.3698		40.24	-9.62863	-69.8412	10.5471		40.24	-9.62863	-69.8412	0.336366		40.24	-9.62863	-69.8412	0.392952
	14.6177	8.24661	-99.307	-62.3023		14.6177	8.24661	-99.307	10.6121		14.6177	8.24661	-99.307	0.338104		14.6177	8.24661	-99.307	0.392525
	26.4646	14.1771	-69.5723	-62.0973		26.4646	14.1771	-69.5723	10.8044		26.4646	14.1771	-69.5723	0.343415		26.4646	14.1771	-69.5723	0.391194
	-31.5406	28.7209	-82.5977	-49.6615		-31.5406	28.7209	-82.5977	26.4039		-31.5406	28.7209	-82.5977	0.827625		-31.5406	28.7209	-82.5977	0.58982
	-5.65172	18.0339	-46.4484	-48.7696		-5.65172	18.0339	-46.4484	29.4654		-5.65172	18.0339	-46.4484	0.951299		-5.65172	18.0339	-46.4484	0.607198
	-23.433	34.5624	-82.8538	-62.9912		-23.433	34.5624	-82.8538	10.1734		-23.433	34.5624	-82.8538	0.325966		-23.433	34.5624	-82.8538	0.395422
	-5.67874	39.658	-70.2772	-63.4577		-5.67874	39.658	-70.2772	9.77408		-5.67874	39.658	-70.2772	0.312792		-5.67874	39.658	-70.2772	0.398361
	-9.3887	29.0484	-67.5576	-49.3426		-9.3887	29.0484	-67.5576	29.0216		-9.3887	29.0484	-67.5576	0.953124		-9.3887	29.0484	-67.5576	0.607353
	-28.643	-29.772	-64.4065	-61.261		-28.643	-29.772	-64.4065	11.3617		-28.643	-29.772	-64.4065	0.357402		-28.643	-29.772	-64.4065	0.387496
	-23.149	-11.1391	-78.7725	-46.2741		-23.149	-11.1391	-78.7725	37.858		-23.149	-11.1391	-78.7725	1.21546		-23.149	-11.1391	-78.7725	0.620808
	-22.9039	32.9848	-47.3374	-46.0204		-22.9039	32.9848	-47.3374	36.2913		-22.9039	32.9848	-47.3374	1.18166		-22.9039	32.9848	-47.3374	0.619765
	7.53994	-8.09511	-64.4164	-46.1552		7.53994	-8.09511	-64.4164	38.4956		7.53994	-8.09511	-64.4164	1.25203		7.53994	-8.09511	-64.4164	0.621795
	-26.5417	-6.3554	-88.0992	-49.097		-26.5417	-6.3554	-88.0992	30.3661		-26.5417	-6.3554	-88.0992	1.01161		-26.5417	-6.3554	-88.0992	0.611727
	-17.0713	-9.22574	-62.7964	-45.6898		-17.0713	-9.22574	-62.7964	35.7457		-17.0713	-9.22574	-62.7964	1.12262		-17.0713	-9.22574	-62.7964	0.617576
	-5.70739	-11.8503	-64.7611	-45.7965		-5.70739	-11.8503	-64.7611	37.3715		-5.70739	-11.8503	-64.7611	1.23582		-5.70739	-11.8503	-64.7611	0.621374
	21.7342	18.9294	-102.554	-62.017		21.7342	18.9294	-102.554	11.0177		21.7342	18.9294	-102.554	0.352881		21.7342	18.9294	-102.554	0.388722
	21.5165	-18.4215	-48.7686	-58.2968		21.5165	-18.4215	-48.7686	14.6947		21.5165	-18.4215	-48.7686	0.474005		21.5165	-18.4215	-48.7686	0.347722
	-28.9652	10.5628	-57.1279	-47.3684		-28.9652	10.5628	-57.1279	35.1124		-28.9652	10.5628	-57.1279	1.12975		-28.9652	10.5628	-57.1279	0.617868
	7.47043	-10.8674	-103.627	-53.3563		7.47043	-10.8674	-103.627	21.4522		7.47043	-10.8674	-103.627	0.697607		7.47043	-10.8674	-103.627	0.272879
	-24.2841	-0.227676	-48.9714	-46.681		-24.2841	-0.227676	-48.9714	36.7833		-24.2841	-0.227676	-48.9714	1.17829		-24.2841	-0.227676	-48.9714	0.619653
	-5.16495	-3.77365	-53.4535	-49.5568		-5.16495	-3.77365	-53.4535	29.9456		-5.16495	-3.77365	-53.4535	1.00471		-5.16495	-3.77365	-53.4535	0.611267
	-13.0369	26.0212	-40.9501	-63.0705		-13.0369	26.0212	-40.9501	10.1499		-13.0369	26.0212	-40.9501	0.325457		-13.0369	26.0212	-40.9501	0.395539
	-15.2742	-10.1365	-70.1318	-53.8486		-15.2742	-10.1365	-70.1318	20.0729		-15.2742	-10.1365	-70.1318	0.646391		-15.2742	-10.1365	-70.1318	0.285942
	-12.253	-13.5303	-80.1792	-45.4903		-12.253	-13.5303	-80.1792	39.8686		-12.253	-13.5303	-80.1792	1.29771		-12.253	-13.5303	-80.1792	0.622852
	-6.95988	-25.3863	-69.8813	-63.3023		-6.95988	-25.3863	-69.8813	9.88079		-6.95988	-25.3863	-69.8813	0.315172		-6.95988	-25.3863	-69.8813	0.397843
	-33.6168	22.1397	-58.8606	-47.2556		-33.6168	22.1397	-58.8606	35.5605		-33.6168	22.1397	-58.8606	1.14398		-33.6168	22.1397	-58.8606	0.618428
	8.34207	-26.0295	-46.8307	-52.3462		8.34207	-26.0295	-46.8307	23.1553		8.34207	-26.0295	-46.8307	0.753004		8.34207	-26.0295	-46.8307	0.325127
	18.0782	8.63419	-63.4597	-44.5342		18.0782	8.63419	-63.4597	41.437		18.0782	8.63419	-63.4597	1.32473		18.0782	8.63419	-63.4597	0.6234
	-37.2103	24.3956	-91.5451	-60.081		-37.2103	24.3956	-91.5451	12.0696		-37.2103	24.3956	-91.5451	0.373116		-37.2103	24.3956	-91.5451	0.383011
	-7.52115	-1.88534	-70.5763	-49.2332		-7.52115	-1.88534	-70.5763	30.5337		-7.52115	-1.88534	-70.5763	1.0015		-7.52115	-1.88534	-70.5763	0.611047
	-13.3765	-3.69862	-47.2342	-49.2632		-13.3765	-3.69862	-47.2342	30.1462		-13.3765	-3.69862	-47.2342	0.991638		-13.3765	-3.69862	-47.2342	0.610355
	14.7506	-7.55915	-90.3064	-46.0023		14.7506	-7.55915	-90.3064	38.7949		14.7506	-7.55915	-90.3064	1.24965		14.7506	-7.55915	-90.3064	0.621734
	50.9814	15.9872	-42.4859	-61.9748		50.9814	15.9872	-42.4859	11.0374		50.9814	15.9872	-42.4859	0.352578		50.9814	15.9872	-42.4859	0.388803
	24.7347	11.1999	-96.7447	-62.0935		24.7347	11.1999	-96.7447	10.7867		24.7347	11.1999	-96.7447	0.345258		24.7347	11.1999	-96.7447	0.390723
	-7.25292	-23.397	-39.6166	-63.3335		-7.25292	-23.397	-39.6166	9.91833		-7.25292	-23.397	-39.6166	0.317194		-7.25292	-23.397	-39.6166	0.397399
	18.139	-5.37502	-66.0547	-44.9152		18.139	-5.37502	-66.0547	39.4112		18.139	-5.37502	-66.0547	1.22976		18.139	-5.37502	-66.0547	0.62121
	-10.6194	-0.292268	-71.8615	-44.9425		-10.6194	-0.292268	-71.8615	41.0502		-10.6194	-0.292268	-71.8615	1.30872		-10.6194	-0.292268	-71.8615	0.623082
	-28.4597	20.2548	-87.699	-59.2007		-28.4597	20.2548	-87.699	12.3445		-28.4597	20.2548	-87.699	0.377563		-28.4597	20.2548	-87.699	0.38168
	13.3872	-6.63439	-40.0077	-55.4476		13.3872	-6.63439	-40.0077	18.1638		13.3872	-6.63439	-40.0077	0.588109		13.3872	-6.63439	-40.0077	0.304754
	-30.0779	-20.8579	-59.5144	-62.5087		-30.0779	-20.8579	-59.5144	10.5257		-30.0779	-20.8579	-59.5144	0.336088		-30.0779	-20.8579	-59.5144	0.39302
	7.80223	-7.44179	-73.3879	-46.2606		7.80223	-7.44179	-73.3879	37.9078		7.80223	-7.44179	-73.3879	1.22467		7.80223	-7.44179	-73.3879	0.621069
	13.798	36.2647	-85.3578	-61.4824		13.798	36.2647	-85.3578	11.179		13.798	36.2647	-85.3578	0.353335		13.798	36.2647	-85.3578	0.3886
	-7.44647	11.741	-87.7186	-46.2698		-7.44647	11.741	-87.7186	37.856		-7.44647	11.741	-87.7186	1.2517		-7.44647	11.741	-87.7186	0.621786
	-8.53095	0.129977	-52.1072	-62.7308		-8.53095	0.129977	-52.1072	10.3587		-8.53095	0.129977	-52.1072	0.331758		-8.53095	0.129977	-52.1072	0.394064
	30.317	-22.8627	-82.732	-62.9737		30.317	-22.8627	-82.732	10.0417		30.317	-22.8627	-82.732	0.319805		30.317	-22.8627	-82.732	0.39682
	10.5643	-25.762	-24.822	-62.7748		10.5643	-25.762	-24.822	10.3006		10.5643	-25.762	-24.822	0.328965		10.5643	-25.762	-24.822	0.394724
	18.0436	25.8837	-75.1086	-62.8103		18.0436	25.8837	-75.1086	10.2721		18.0436	25.8837	-75.1086	0.327701		18.0436	25.8837	-75.1086	0.395019
	1.68901	-7.60512	-77.9123	-45.8797		1.68901	-7.60512	-77.9123	38.1696		1.68901	-7.60512	-77.9123	1.22048		1.68901	-7.60512	-77.9123	0.620952
	41.195	1.1052	-60.3991	-62.2687		41.195	1.1052	-60.3991	10.664		41.195	1.1052	-60.3991	0.340891		41.195	1.1052	-60.3991	0.391832
	-2.60347	-8.66761	-64.187	-47.193		-2.60347	-8.66761	-64.187	35.1618		-2.60347	-8.66761	-64.187	1.12546		-2.60347	-8.66761	-64.187	0.617694
	-12.4815	23.2031	-42.618	-53.785		-12.4815	23.2031	-42.618	20.9043		-12.4815	23.2031	-42.618	0.685669		-12.4815	23.2031	-42.618	0.275349
	-8.51863	31.0258	-65.4721	-44.9389		-8.51863	31.0258	-65.4721	38.5205		-8.51863	31.0258	-65.4721	1.22346		-8.51863	31.0258	-65.4721	0.621035
	0.449493	-25.9166	-64.9432	-53.4816		0.449493	-25.9166	-64.9432	21.0918		0.449493	-25.9166	-64.9432	0.682136		0.449493	-25.9166	-64.9432	0.276186
	-14.0251	-9.15054	-101.405	-63.4316		-14.0251	-9.15054	-101.405	9.86093		-14.0251	-9.15054	-101.405	0.315246		-14.0251	-9.15054	-101.405	0.397827
	-37.2402	14.5529	-91.7521	-60.8643		-37.2402	14.5529	-91.7521	11.5903		-37.2402	14.5529	-91.7521	0.364473		-37.2402	14.5529	-91.7521	0.385521
	7.55098	26.7618	-57.2023	-54.2906		7.55098	26.7618	-57.2023	19.5047		7.55098	26.7618	-57.2023	0.621488		7.55098	26.7618	-57.2023	0.293605
	-23.4014	-2.82268	-89.6573	-46.8961		-23.4014	-2.82268	-89.6573	36.2174		-23.4014	-2.82268	-89.6573	1.17362		-23.4014	-2.82268	-89.6573	0.619496
	24.0249	15.2267	-62.5792	-48.4695		24.0249	15.2267	-62.5792	31.0279		24.0249	15.2267	-62.5792	1.00482		24.0249	15.2267	-62.5792	0.611274
	20.81	44.9558	-61.5291	-63.3456		20.81	44.9558	-61.5291	9.89429		20.81	44.9558	-61.5291	0.315753		20.81	44.9558	-61.5291	0.397716
	23.832	-13.9939	-67.5235	-46.965		23.832	-13.9939	-67.5235	33.8649		23.832	-13.9939	-67.5235	1.12057		23.832	-13.9939	-67.5235	0.61749
	22.9772	39.8599	-44.6054	-62.6088		22.9772	39.8599	-44.6054	10.43		22.9772	39.8599	-44.6054	0.33225		22.9772	39.8599	-44.6054	0.393947
	28.5761	17.5253	-46.9015	-62.463		28.5761	17.5253	-46.9015	10.6175		28.5761	17.5253	-46.9015	0.33903		28.5761	17.5253	-46.9015	0.392296
	-22.4352	36.9784	-60.3405	-48.6219		-22.4352	36.9784	-60.3405	30.2504		-22.4352	36.9784	-60.3405	0.94548		-22.4352	36.9784	-60.3405	0.606695
	-34.888	25.2016	-56.8613	-56.0944		-34.888	25.2016	-56.8613	17.5591		-34.888	25.2016	-56.8613	0.573897		-34.888	25.2016	-56.8613	0.309774
	-10.4239	-0.57049	-81.9714	-47.3458		-10.4239	-0.57049	-81.9714	36.302		-10.4239	-0.57049	-81.9714	1.17235		-10.4239	-0.57049	-81.9714	0.619452
	21.0662	-3.83711	-101.659	-63.487		21.0662	-3.83711	-101.659	9.77484		21.0662	-3.83711	-101.659	0.312596		21.0662	-3.83711	-101.659	0.398403
	29.5708	0.613449	-101.036	-61.4693		29.5708	0.613449	-101.036	11.2521		29.5708	0.613449	-101.036	0.359011		29.5708	0.613449	-101.036	0.387053
	33.4746	-17.3925	-85.3071	-56.697		33.4746	-17.3925	-85.3071	13.5848		33.4746	-17.3925	-85.3071	0.39197		33.4746	-17.3925	-85.3071	0.377191
	22.5752	-7.83193	-95.8821	-62.5891		22.5752	-7.83193	-95.8821	10.3969		22.5752	-7.83193	-95.8821	0.330278		22.5752	-7.83193	-95.8821	0.394415
	8.38638	1.2825	-33.9306	-62.4592		8.38638	1.2825	-33.9306	10.6091		8.38638	1.2825	-33.9306	0.339785		8.38638	1.2825	-33.9306	0.392108
	-6.50544	-23.4901	-73.9396	-57.2082		-6.50544	-23.4901	-73.9396	13.2605		-6.50544	-23.4901	-73.9396	0.386858		-6.50544	-23.4901	-73.9396	0.378814
	-35.4387	35.4951	-100.015	-62.061		-35.4387	35.4951	-100.015	10.6172		-35.4387	35.4951	-100.015	0.336494		-35.4387	35.4951	-100.015	0.392921
	14.7457	8.10297	-84.4465	-52.7644		14.7457	8.10297	-84.4465	20.7984		14.7457	8.10297	-84.4465	0.66379		14.7457	8.10297	-84.4465	0.280968
	-17.2129	6.01435	-93.7109	-45.4129		-17.2129	6.01435	-93.7109	36.598		-17.2129	6.01435	-93.7109	1.18512		-17.2129	6.01435	-93.7109	0.619878
	-4.2758	41.0175	-62.2007	-56.9825		-4.2758	41.0175	-62.2007	16.2441		-4.2758	41.0175	-62.2007	0.52625		-4.2758	41.0175	-62.2007	0.327519
	22.0798	-24.5838	-63.6242	-63.2878		22.0798	-24.5838	-63.6242	10.0246		22.0798	-24.5838	-63.6242	0.3215		22.0798	-24.5838	-63.6242	0.396439
	-17.5377	-25.7402	-77.917	-62.378		-17.5377	-25.7402	-77.917	10.3845		-17.5377	-25.7402	-77.917	0.328715		-17.5377	-25.7402	-77.917	0.394783
	8.10389	4.60939	-70.0787	-45.7251		8.10389	4.60939	-70.0787	37.6959		8.10389	4.60939	-70.0787	1.22681		8.10389	4.60939	-70.0787	0.621129
	-26.3252	3.54059	-71.5211	-54.062		-26.3252	3.54059	-71.5211	20.1892		-26.3252	3.54059	-71.5211	0.657813		-26.3252	3.54059	-71.5211	0.282637
	-2.67491	32.6415	-75.034	-63.1123		-2.67491	32.6415	-75.034	10.0862		-2.67491	32.6415	-75.034	0.322973		-2.67491	32.6415	-75.034	0.396106
	-25.7591	-16.322	-61.5918	-49.1124		-25.7591	-16.322	-61.5918	31.034		-25.7591	-16.322	-61.5918	1.05314		-25.7591	-16.322	-61.5918	0.614235
	18.3411	-6.85061	-45.5191	-49.0669		18.3411	-6.85061	-45.5191	31.5028		18.3411	-6.85061	-45.5191	1.05412		18.3411	-6.85061	-45.5191	0.614289
	-20.5314	-21.4516	-109.95	-62.8607		-20.5314	-21.4516	-109.95	10.1963		-20.5314	-21.4516	-109.95	0.326033		-20.5314	-21.4516	-109.95	0.395406
	-8.81002	37.5233	-36.1596	-63.1427		-8.81002	37.5233	-36.1596	10.0688		-8.81002	37.5233	-36.1596	0.321816		-8.81002	37.5233	-36.1596	0.396368
	38.1217	-10.8005	-50.3564	-63.5755		38.1217	-10.8005	-50.3564	9.74178		38.1217	-10.8005	-50.3564	0.311663		38.1217	-10.8005	-50.3564	0.398605
	-3.60505	-25.1488	-32.2848	-63.6484		-3.60505	-25.1488	-32.2848	9.66814		-3.60505	-25.1488	-32.2848	0.309166		-3.60505	-25.1488	-32.2848	0.399141
	20.9663	-10.1607	-39.9474	-62.5812		20.9663	-10.1607	-39.9474	10.5231		20.9663	-10.1607	-39.9474	0.337488		20.9663	-10.1607	-39.9474	0.392677
	9.01804	1.66884	-53.1653	-46.1208		9.01804	1.66884	-53.1653	38.3199		9.01804	1.66884	-53.1653	1.23532		9.01804	1.66884	-53.1653	0.621361
	-9.15525	-27.2318	-85.6925	-62.5054		-9.15525	-27.2318	-85.6925	10.3781		-9.15525	-27.2318	-85.6925	0.329795		-9.15525	-27.2318	-85.6925	0.394529
	1.32844	11.0959	-83.2624	-46.0451		1.32844	11.0959	-83.2624	38.7224		1.32844	11.0959	-83.2624	1.26068		1.32844	11.0959	-83.2624	0.622009
	-29.8196	37.7002	-80.7342	-62.692		-29.8196	37.7002	-80.7342	10.3927		-29.8196	37.7002	-80.7342	0.331888		-29.8196	37.7002	-80.7342	0.394033
	-18.2109	5.41105	-54.0689	-46.0405		-18.2109	5.41105	-54.0689	39.0065		-18.2109	5.41105	-54.0689	1.25649		-18.2109	5.41105	-54.0689	0.621906
	14.2082	22.3486	-70.0579	-44.2794		14.2082	22.3486	-70.0579	40.8515		14.2082	22.3486	-70.0579	1.30072		14.2082	22.3486	-70.0579	0.622916
	1.73327	7.46008	-65.1906	-44.8665		1.73327	7.46008	-65.1906	39.0431		1.73327	7.46008	-65.1906	1.24251		1.73327	7.46008	-65.1906	0.621551
	20.4274	-9.57562	-26.776	-63.8126		20.4274	-9.57562	-26.776	9.50837		20.4274	-9.57562	-26.776	0.304333		20.4274	-9.57562	-26.776	0.400168
	-6.80747	20.0178	-70.3629	-45.2201		-6.80747	20.0178	-70.3629	39.4094		-6.80747	20.0178	-70.3629	1.25507		-6.80747	20.0178	-70.3629	0.621871
	-25.7239	39.1126	-99.5402	-61.161		-25.7239	39.1126	-99.5402	11.4064		-25.7239	39.1126	-99.5402	0.36314		-25.7239	39.1126	-99.5402	0.385898
	9.96136	3.00882	-68.843	-44.7397		9.96136	3.00882	-68.843	41.2569		9.96136	3.00882	-68.843	1.32935		9.96136	3.00882	-68.843	0.623488
	15.7706	24.3918	-55.6891	-44.856		15.7706	24.3918	-55.6891	39.4738		15.7706	24.3918	-55.6891	1.27159		15.7706	24.3918	-55.6891	0.622269
	-16.1299	9.56395	-105.432	-62.2131		-16.1299	9.56395	-105.432	10.5898		-16.1299	9.56395	-105.432	0.334929		-16.1299	9.56395	-105.432	0.393302
	45.1267	-14.9207	-74.8276	-63.0405		45.1267	-14.9207	-74.8276	10.0419		45.1267	-14.9207	-74.8276	0.320396		45.1267	-14.9207	-74.8276	0.396687
	-12.3712	9.5738	-52.4514	-62.6269		-12.3712	9.5738	-52.4514	10.5309		-12.3712	9.5738	-52.4514	0.337209		-12.3712	9.5738	-52.4514	0.392745
	26.0178	14.4723	-68.0057	-53.0994		26.0178	14.4723	-68.0057	21.0241		26.0178	14.4723	-68.0057	0.67646		26.0178	14.4723	-68.0057	0.277599
	-36.7421	4.46104	-54.7511	-47.0838		-36.7421	4.46104	-54.7511	35.6717		-36.7421	4.46104	-54.7511	1.14151		-36.7421	4.46104	-54.7511	0.618333
	4.73059	26.9225	-50.602	-54.1121		4.73059	26.9225	-50.602	19.6965		4.73059	26.9225	-50.602	0.626035		4.73059	26.9225	-50.602	0.292162
	-1.05942	-11.8322	-63.705	-45.9155		-1.05942	-11.8322	-63.705	38.1422		-1.05942	-11.8322	-63.705	1.22956		-1.05942	-11.8322	-63.705	0.621204
	-16.255	20.4146	-55.0732	-45.5838		-16.255	20.4146	-55.0732	38.5675		-16.255	20.4146	-55.0732	1.2576		-16.255	20.4146	-55.0732	0.621933
	-21.1308	6.62797	-83.6574	-47.1624		-21.1308	6.62797	-83.6574	36.5403		-21.1308	6.62797	-83.6574	1.19635		-21.1308	6.62797	-83.6574	0.620235
	-25.7856	-9.33943	-70.5219	-49.0231		-25.7856	-9.33943	-70.5219	30.4802		-25.7856	-9.33943	-70.5219	1.02626		-25.7856	-9.33943	-70.5219	0.612662
	7.39279	-13.1799	-103.994	-63.4331		7.39279	-13.1799	-103.994	9.86951		7.39279	-13.1799	-103.994	0.316092		7.39279	-13.1799	-103.994	0.397642
	25.5995	-17.0711	-68.8016	-48.2701		25.5995	-17.0711	-68.8016	30.7876		25.5995	-17.0711	-68.8016	1.01068		25.5995	-17.0711	-68.8016	0.611666
	-5.1727	35.23	-76.2208	-62.1574		-5.1727	35.23	-76.2208	10.7932		-5.1727	35.23	-76.2208	0.344241		-5.1727	35.23	-76.2208	0.390983
	-15.0359	8.7914	-67.7443	-47.5221		-15.0359	8.7914	-67.7443	34.4985		-15.0359	8.7914	-67.7443	1.10876		-15.0359	8.7914	-67.7443	0.616983
	-45.6627	14.7705	-46.295	-62.5966		-45.6627	14.7705	-46.295	10.4254		-45.6627	14.7705	-46.295	0.333173		-45.6627	14.7705	-46.295	0.393726
	30.406	-18.17	-73.3716	-62.6138		30.406	-18.17	-73.3716	10.4349		30.406	-18.17	-73.3716	0.333551		30.406	-18.17	-73.3716	0.393635
	-0.182663	37.2548	-51.7606	-56.9532		-0.182663	37.2548	-51.7606	16.177		-0.182663	37.2548	-51.7606	0.523537		-0.182663	37.2548	-51.7606	0.32856
	32.8801	13.709	-99.955	-62.2838		32.8801	13.709	-99.955	10.6606		32.8801	13.709	-99.955	0.341415		32.8801	13.709	-99.955	0.3917
	-8.0042	-5.88451	-87.2584	-47.1557		-8.0042	-5.88451	-87.2584	36.0353		-8.0042	-5.88451	-87.2584	1.18761		-8.0042	-5.88451	-87.2584	0.619958
	11.1677	-33.4045	-48.2935	-62.4705		11.1677	-33.4045	-48.2935	10.5961		11.1677	-33.4045	-48.2935	0.339082		11.1677	-33.4045	-48.2935	0.392283
	32.7721	-12.5113	-70.932	-47.126		32.7721	-12.5113	-70.932	33.7192		32.7721	-12.5113	-70.932	1.12326		32.7721	-12.5113	-70.932	0.617603
	6.89276	22.1257	-48.21	-53.1318		6.89276	22.1257	-48.21	21.2199		6.89276	22.1257	-48.21	0.681232		6.89276	22.1257	-48.21	0.276406
	-24.9853	31.0144	-71.5058	-47.0476		-24.9853	31.0144	-71.5058	34.413		-24.9853	31.0144	-71.5058	1.09928		-24.9853	31.0144	-71.5058	0.616558
	13.455	-2.63298	-50.5606	-45.674		13.455	-2.63298	-50.5606	36.838		13.455	-2.63298	-50.5606	1.17944		13.455	-2.63298	-50.5606	0.619691
	11.8848	-19.2522	-73.4046	-46.0735		11.8848	-19.2522	-73.4046	37.2527		11.8848	-19.2522	-73.4046	1.18646		11.8848	-19.2522	-73.4046	0.619921
	33.9939	-9.21079	-95.1708	-61.6968		33.9939	-9.21079	-95.1708	11.2407		33.9939	-9.21079	-95.1708	0.361164		33.9939	-9.21079	-95.1708	0.386454
	12.2187	-21.5293	-41.0017	-57.4545		12.2187	-21.5293	-41.0017	15.3114		12.2187	-21.5293	-41.0017	0.491757		12.2187	-21.5293	-41.0017	0.340858
	1.82848	-10.2849	-26.3349	-63.5083		1.82848	-10.2849	-26.3349	9.74609		1.82848	-10.2849	-26.3349	0.312535		1.82848	-10.2849	-26.3349	0.398416
	-17.155	-29.6659	-34.7649	-63.2917		-17.155	-29.6659	-34.7649	9.97152		-17.155	-29.6659	-34.7649	0.319691		-17.155	-29.6659	-34.7649	0.396845
	-17.5489	49.8298	-61.9789	-63.0233		-17.5489	49.8298	-61.9789	10.2341		-17.5489	49.8298	-61.9789	0.326623		-17.5489	49.8298	-61.9789	0.39527
	5.23137	-31.7515	-79.2904	-51.2967		5.23137	-31.7515	-79.2904	23.0879		5.23137	-31.7515	-79.2904	0.724955		5.23137	-31.7515	-79.2904	0.273713
	18.0321	-25.3131	-81.3884	-53.7577		18.0321	-25.3131	-81.3884	19.1929		18.0321	-25.3131	-81.3884	0.597656		18.0321	-25.3131	-81.3884	0.301469
	-9.92523	-33.1261	-52.6843	-63.2221		-9.92523	-33.1261	-52.6843	9.96807		-9.92523	-33.1261	-52.6843	0.319324		-9.92523	-33.1261	-52.6843	0.396927
	8.18703	15.8884	-56.2667	-48.4547		8.18703	15.8884	-56.2667	30.2599		8.18703	15.8884	-56.2667	0.983903		8.18703	15.8884	-56.2667	0.609791
	17.7729	1.7645	-42.9253	-56.3566		17.7729	1.7645	-42.9253	16.6672		17.7729	1.7645	-42.9253	0.531608		17.7729	1.7645	-42.9253	0.325469
	-32.8092	20.4575	-46.4773	-54.0047		-32.8092	20.4575	-46.4773	20.6174		-32.8092	20.4575	-46.4773	0.674157		-32.8092	20.4575	-46.4773	0.278191
	21.829	-3.38703	-119.909	-61.9731		21.829	-3.38703	-119.909	10.8649		21.829	-3.38703	-119.909	0.345282		21.829	-3.38703	-119.909	0.390717
	23.9204	2.21038	-50.7242	-53.2314		23.9204	2.21038	-50.7242	21.3164		23.9204	2.21038	-50.7242	0.688876		23.9204	2.21038	-50.7242	0.274624
	36.5491	-2.75831	-59.5196	-62.9106		36.5491	-2.75831	-59.5196	10.2404		36.5491	-2.75831	-59.5196	0.328212		36.5491	-2.75831	-59.5196	0.3949
	24.597	4.30218	-64.942	-45.2802		24.597	4.30218	-64.942	36.2716		24.597	4.30218	-64.942	1.19463		24.597	4.30218	-64.942	0.620181
	16.1051	-20.8865	-75.809	-46.1229		16.1051	-20.8865	-75.809	35.8572		16.1051	-20.8865	-75.809	1.16467		16.1051	-20.8865	-75.809	0.619186
	16.5272	9.6318	-58.6822	-44.7794		16.5272	9.6318	-58.6822	39.793		16.5272	9.6318	-58.6822	1.28439		16.5272	9.6318	-58.6822	0.622562
	-21.6073	37.6115	-88.552	-61.9676		-21.6073	37.6115	-88.552	10.8966		-21.6073	37.6115	-88.552	0.346973		-21.6073	37.6115	-88.552	0.39028
	-26.5235	15.6367	-44.2101	-59.2176		-26.5235	15.6367	-44.2101	13.6501		-26.5235	15.6367	-44.2101	0.436401		-26.5235	15.6367	-44.2101	0.361877
	10.6422	-30.2607	-37.2164	-63.3017		10.6422	-30.2607	-37.2164	9.917		10.6422	-30.2607	-37.2164	0.318079		10.6422	-30.2607	-37.2164	0.397204
	-28.0139	-19.7112	-99.8683	-49.4074		-28.0139	-19.7112	-99.8683	26.8233		-28.0139	-19.7112	-99.8683	0.85395		-28.0139	-19.7112	-99.8683	0.596437
	6.29304	13.3103	-86.7312	-48.9174		6.29304	13.3103	-86.7312	29.5713		6.29304	13.3103	-86.7312	0.921578		6.29304	13.3103	-86.7312	0.604492
	23.5667	36.5119	-30.1692	-62.905		23.5667	36.5119	-30.1692	10.3068		23.5667	36.5119	-30.1692	0.330511		23.5667	36.5119	-30.1692	0.39436
	24.3802	-4.04004	-71.0996	-47.1359		24.3802	-4.04004	-71.0996	35.1979		24.3802	-4.04004	-71.0996	1.11738		24.3802	-4.04004	-71.0996	0.617356
	-2.44777	-11.4161	-74.797	-46.4999		-2.44777	-11.4161	-74.797	37.39		-2.44777	-11.4161	-74.797	1.20447		-2.44777	-11.4161	-74.797	0.620483
	-25.8078	15.0997	-100.896	-63.29		-25.8078	15.0997	-100.896	9.88211		-25.8078	15.0997	-100.896	0.315676		-25.8078	15.0997	-100.896	0.397733
	14.1873	-28.6001	-37.7558	-54.1051		14.1873	-28.6001	-37.7558	19.4658		14.1873	-28.6001	-37.7558	0.62539		14.1873	-28.6001	-37.7558	0.292365
	27.3774	23.7012	-96.2428	-62.2057		27.3774	23.7012	-96.2428	10.731		27.3774	23.7012	-96.2428	0.342139		27.3774	23.7012	-96.2428	0.391517
	22.1547	-6.19987	-81.9637	-46.8924		22.1547	-6.19987	-81.9637	34.5249		22.1547	-6.19987	-81.9637	1.13451		22.1547	-6.19987	-81.9637	0.618059
	-3.40517	47.1586	-57.6117	-63.636		-3.40517	47.1586	-57.6117	9.66667		-3.40517	47.1586	-57.6117	0.309138		-3.40517	47.1586	-57.6117	0.399147
	-16.1609	16.3481	-102.448	-52.3599		-16.1609	16.3481	-102.448	21.6622		-16.1609	16.3481	-102.448	0.686073		-16.1609	16.3481	-102.448	0.275256
	25.0211	19.566	-54.0946	-61.1936		25.0211	19.566	-54.0946	11.6602		25.0211	19.566	-54.0946	0.369608		25.0211	19.566	-54.0946	0.384042
	24.0403	20.8268	-94.5079	-60.561		24.0403	20.8268	-94.5079	11.9472		24.0403	20.8268	-94.5079	0.37573		24.0403	20.8268	-94.5079	0.382232
	-23.4682	27.8355	-58.9392	-44.5493		-23.4682	27.8355	-58.9392	41.2946		-23.4682	27.8355	-58.9392	1.3138		-23.4682	27.8355	-58.9392	0.623185
	-21.4149	21.8022	-72.1458	-47.3302		-21.4149	21.8022	-72.1458	34.6753		-21.4149	21.8022	-72.1458	1.12892		-21.4149	21.8022	-72.1458	0.617835
	9.83837	28.7574	-68.3892	-53.0628		9.83837	28.7574	-68.3892	22.6112		9.83837	28.7574	-68.3892	0.752938		9.83837	28.7574	-68.3892	0.324862
	-16.9901	9.6809	-91.9172	-62.5425		-16.9901	9.6809	-91.9172	10.4952		-16.9901	9.6809	-91.9172	0.334984		-16.9901	9.6809	-91.9172	0.393288
	22.4226	22.1532	-78.3035	-62.4601		22.4226	22.1532	-78.3035	10.4019		22.4226	22.1532	-78.3035	0.329243		22.4226	22.1532	-78.3035	0.394659
	-26.9596	30.2583	-64.3887	-50.0581		-26.9596	30.2583	-64.3887	27.3485		-26.9596	30.2583	-64.3887	0.88204		-26.9596	30.2583	-64.3887	0.600262
	22.1152	33.271	-51.4888	-62.5885		22.1152	33.271	-51.4888	10.5214		22.1152	33.271	-51.4888	0.335932		22.1152	33.271	-51.4888	0.393058
	2.73805	-2.04808	-72.6271	-46.555		2.73805	-2.04808	-72.6271	37.7224		2.73805	-2.04808	-72.6271	1.22622		2.73805	-2.04808	-72.6271	0.621112
	16.5617	4.70456	-56.0698	-46.2896		16.5617	4.70456	-56.0698	34.5567		16.5617	4.70456	-56.0698	1.10978		16.5617	4.70456	-56.0698	0.617028
	-18.203	35.0839	-56.9361	-62.2574		-18.203	35.0839	-56.9361	10.8024		-18.203	35.0839	-56.9361	0.344012		-18.203	35.0839	-56.9361	0.391042
	16.2488	1.66283	-86.9692	-46.0515		16.2488	1.66283	-86.9692	38.536		16.2488	1.66283	-86.9692	1.24232		16.2488	1.66283	-86.9692	0.621546
	19.0219	4.76774	-86.0843	-45.2294		19.0219	4.76774	-86.0843	38.6677		19.0219	4.76774	-86.0843	1.25331		19.0219	4.76774	-86.0843	0.621827
	-17.5354	-11.2512	-76.2153	-47.1431		-17.5354	-11.2512	-76.2153	35.886		-17.5354	-11.2512	-76.2153	1.17368		-17.5354	-11.2512	-76.2153	0.619498
	18.6636	-18.8929	-63.3761	-46.7252		18.6636	-18.8929	-63.3761	32.6242		18.6636	-18.8929	-63.3761	1.05061		18.6636	-18.8929	-63.3761	0.614095
	35.9769	6.78436	-37.0806	-60.571		35.9769	6.78436	-37.0806	11.6204		35.9769	6.78436	-37.0806	0.365625		35.9769	6.78436	-37.0806	0.385192
	-0.704462	-29.3546	-63.2353	-62.5786		-0.704462	-29.3546	-63.2353	10.428		-0.704462	-29.3546	-63.2353	0.33091		-0.704462	-29.3546	-63.2353	0.394266
	24.0635	31	-22.9777	-62.4047		24.0635	31	-22.9777	10.5157		24.0635	31	-22.9777	0.335005		24.0635	31	-22.9777	0.393284
	10.6454	-13.1509	-107.126	-63.103		10.6454	-13.1509	-107.126	10.0046		10.6454	-13.1509	-107.126	0.318646		10.6454	-13.1509	-107.126	0.397078
	-29.6507	32.4506	-70.2045	-61.4816		-29.6507	32.4506	-70.2045	11.1472		-29.6507	32.4506	-70.2045	0.350125		-29.6507	32.4506	-70.2045	0.389455
	-5.20628	7.64048	-108.379	-63.7704		-5.20628	7.64048	-108.379	9.55837		-5.20628	7.64048	-108.379	0.306119		-5.20628	7.64048	-108.379	0.399789
	-1.8787	16.1919	-49.5872	-46.7443		-1.8787	16.1919	-49.5872	36.1766		-1.8787	16.1919	-49.5872	1.16947		-1.8787	16.1919	-49.5872	0.619354
	8.80441	-5.37929	-65.2119	-45.2234		8.80441	-5.37929	-65.2119	38.1971		8.80441	-5.37929	-65.2119	1.2338		8.80441	-5.37929	-65.2119	0.62132
	-35.8425	18.8939	-56.0562	-47.344		-35.8425	18.8939	-56.0562	35.2153		-35.8425	18.8939	-56.0562	1.1416		-35.8425	18.8939	-56.0562	0.618336
	9.73407	-32.3608	-25.9917	-63.1291		9.73407	-32.3608	-25.9917	10.0498		9.73407	-32.3608	-25.9917	0.322112		9.73407	-32.3608	-25.9917	0.396301
	-28.6594	-30.7427	-102.772	-61.7436		-28.6594	-30.7427	-102.772	10.7872		-28.6594	-30.7427	-102.772	0.338753		-28.6594	-30.7427	-102.772	0.392364
	-30.1704	-9.99194	-77.3475	-61.7113		-30.1704	-9.99194	-77.3475	10.9071		-30.1704	-9.99194	-77.3475	0.343704		-30.1704	-9.99194	-77.3475	0.39112
	-17.7188	35.6564	-58.3497	-56.9114		-17.7188	35.6564	-58.3497	16.5126		-17.7188	35.6564	-58.3497	0.530109		-17.7188	35.6564	-58.3497	0.326042
	-18.3333	31.1142	-109.011	-61.2909		-18.3333	31.1142	-109.011	11.3245		-18.3333	31.1142	-109.011	0.360346		-18.3333	31.1142	-109.011	0.386682
	-55.9712	34.9372	-65.9907	-62.5537		-55.9712	34.9372	-65.9907	10.5142		-55.9712	34.9372	-65.9907	0.33563		-55.9712	34.9372	-65.9907	0.393132
	-5.92411	-12.5854	-52.8709	-47.0675		-5.92411	-12.5854	-52.8709	34.8602		-5.92411	-12.5854	-52.8709	1.1366		-5.92411	-12.5854	-52.8709	0.618141
	26.1746	24.7994	-68.6616	-62.8514		26.1746	24.7994	-68.6616	10.1206		26.1746	24.7994	-68.6616	0.321489		26.1746	24.7994	-68.6616	0.396442
	9.80595	61.7597	-37.6602	-62.2849		9.80595	61.7597	-37.6602	10.6736		9.80595	61.7597	-37.6602	0.340123		9.80595	61.7597	-37.6602	0.392024
	3.72298	4.2141	-99.2246	-54.8023		3.72298	4.2141	-99.2246	18.6619		3.72298	4.2141	-99.2246	0.589655		3.72298	4.2141	-99.2246	0.304217
	-4.02636	44.1352	-55.3723	-61.817		-4.02636	44.1352	-55.3723	10.9639		-4.02636	44.1352	-55.3723	0.347368		-4.02636	44.1352	-55.3723	0.390177
	10.8391	-14.1636	-86.8149	-47.0769		10.8391	-14.1636	-86.8149	35.0001		10.8391	-14.1636	-86.8149	1.124		10.8391	-14.1636	-86.8149	0.617633
	-45.9473	5.77631	-72.4831	-59.5043		-45.9473	5.77631	-72.4831	13.0991		-45.9473	5.77631	-72.4831	0.415429		-45.9473	5.77631	-72.4831	0.369351
	4.0658	-21.4228	-38.1428	-56.8382		4.0658	-21.4228	-38.1428	16.3803		4.0658	-21.4228	-38.1428	0.530249		4.0658	-21.4228	-38.1428	0.325988
	15.0411	2.70781	-81.6367	-45.0762		15.0411	2.70781	-81.6367	37.5928		15.0411	2.70781	-81.6367	1.21309		15.0411	2.70781	-81.6367	0.620739
	-3.38965	12.8072	-84.0419	-45.3904		-3.38965	12.8072	-84.0419	40.0999		-3.38965	12.8072	-84.0419	1.31419		-3.38965	12.8072	-84.0419	0.623193
	14.0436	-21.6868	-64.0251	-63.3432		14.0436	-21.6868	-64.0251	9.99832		14.0436	-21.6868	-64.0251	0.320825		14.0436	-21.6868	-64.0251	0.396591
	-3.75663	-12.6539	-30.9612	-62.6275		-3.75663	-12.6539	-30.9612	10.4112		-3.75663	-12.6539	-30.9612	0.331879		-3.75663	-12.6539	-30.9612	0.394035
	-19.8422	7.63039	-32.5156	-62.5812		-19.8422	7.63039	-32.5156	10.4995		-19.8422	7.63039	-32.5156	0.336791		-19.8422	7.63039	-32.5156	0.392848
	-28.6662	-2.43133	-99.9016	-61.5153		-28.6662	-2.43133	-99.9016	11.2191		-28.6662	-2.43133	-99.9016	0.358965		-28.6662	-2.43133	-99.9016	0.387065
	21.6781	9.59699	-102.72	-62.838		21.6781	9.59699	-102.72	10.2113		21.6781	9.59699	-102.72	0.325647		21.6781	9.59699	-102.72	0.395495
	16.9283	29.6256	-59.2881	-49.9517		16.9283	29.6256	-59.2881	27.5956		16.9283	29.6256	-59.2881	0.895249		16.9283	29.6256	-59.2881	0.601771
	-9.36085	-38.2405	-54.7682	-63.5877		-9.36085	-38.2405	-54.7682	9.73419		-9.36085	-38.2405	-54.7682	0.311919		-9.36085	-38.2405	-54.7682	0.39855
	50.458	-0.269592	-66.2049	-63.4863		50.458	-0.269592	-66.2049	9.80435		50.458	-0.269592	-66.2049	0.314185		50.458	-0.269592	-66.2049	0.398059
	-4.83066	25.7498	-60.9293	-55.5801		-4.83066	25.7498	-60.9293	18.0017		-4.83066	25.7498	-60.9293	0.566988		-4.83066	25.7498	-60.9293	0.312266
	48.0625	-3.52552	-79.3623	-62.9958		48.0625	-3.52552	-79.3623	10.1204		48.0625	-3.52552	-79.3623	0.323769		48.0625	-3.52552	-79.3623	0.395925
	11.8487	-26.9091	-59.4601	-58.7174		11.8487	-26.9091	-59.4601	14.2445		11.8487	-26.9091	-59.4601	0.458223		11.8487	-26.9091	-59.4601	0.35375
	6.59689	-29.879	-47.169	-54.4483		6.59689	-29.879	-47.169	20.1263		6.59689	-29.879	-47.169	0.657033		6.59689	-29.879	-47.169	0.282859
	-8.67997	12.1976	-47.8156	-50.4568		-8.67997	12.1976	-47.8156	26.232		-8.67997	12.1976	-47.8156	0.846998		-8.67997	12.1976	-47.8156	0.595204
	26.0689	-23.5113	-68.8913	-63.0704		26.0689	-23.5113	-68.8913	10.0261		26.0689	-23.5113	-68.8913	0.318487		26.0689	-23.5113	-68.8913	0.397113
	-11.422	22.611	-54.9029	-55.2078		-11.422	22.611	-54.9029	18.5967		-11.422	22.611	-54.9029	0.601497		-11.422	22.611	-54.9029	0.300169
	-33.5829	17.176	-52.5357	-52.6389		-33.5829	17.176	-52.5357	22.7216		-33.5829	17.176	-52.5357	0.73515		-33.5829	17.176	-52.5357	0.28146
	33.1992	-14.474	-33.9952	-63.684		33.1992	-14.474	-33.9952	9.66709		33.1992	-14.474	-33.9952	0.309623		33.1992	-14.474	-33.9952	0.399043
	23.9816	18.1824	-69.3678	-61.8287		23.9816	18.1824	-69.3678	11.1239		23.9816	18.1824	-69.3678	0.355059		23.9816	18.1824	-69.3678	0.388135
	22.804	14.7943	-57.6616	-50.2041		22.804	14.7943	-57.6616	27.2021		22.804	14.7943	-57.6616	0.889651		22.804	14.7943	-57.6616	0.601146
	32.6129	-18.1713	-41.5487	-63.0416		32.6129	-18.1713	-41.5487	10.1532		32.6129	-18.1713	-41.5487	0.324862		32.6129	-18.1713	-41.5487	0.395676
	16.8386	-22.3442	-95.0967	-48.8454		16.8386	-22.3442	-95.0967	28.4775		16.8386	-22.3442	-95.0967	0.934815		16.8386	-22.3442	-95.0967	0.60574
	16.0167	-14.3911	-118.997	-63.3178		16.0167	-14.3911	-118.997	9.97206		16.0167	-14.3911	-118.997	0.319599		16.0167	-14.3911	-118.997	0.396866
	-10.8774	45.7354	-47.071	-62.1478		-10.8774	45.7354	-47.071	10.7492		-10.8774	45.7354	-47.071	0.34258		-10.8774	45.7354	-47.071	0.391406
	11.7952	24.4838	-53.858	-44.4622		11.7952	24.4838	-53.858	39.6201		11.7952	24.4838	-53.858	1.27945		11.7952	24.4838	-53.858	0.622451
	-29.0028	28.8369	-50.0395	-49.7824		-29.0028	28.8369	-50.0395	29.8291		-29.0028	28.8369	-50.0395	1.017		-29.0028	28.8369	-50.0395	0.612078
	39.6695	-20.4281	-83.478	-63.3827		39.6695	-20.4281	-83.478	9.87954		39.6695	-20.4281	-83.478	0.315984		39.6695	-20.4281	-83.478	0.397665
	-21.022	49.8438	-59.5011	-61.6888		-21.022	49.8438	-59.5011	11.1757		-21.022	49.8438	-59.5011	0.35316		-21.022	49.8438	-59.5011	0.388647
	-18.4042	10.5149	-36.4737	-61.1865		-18.4042	10.5149	-36.4737	11.4096		-18.4042	10.5149	-36.4737	0.359689		-18.4042	10.5149	-36.4737	0.386865
	-17.7105	38.3838	-56.0402	-50.6179		-17.7105	38.3838	-56.0402	25.9635		-17.7105	38.3838	-56.0402	0.802679		-17.7105	38.3838	-56.0402	0.566277
	9.92807	29.5513	-88.8922	-61.9126		9.92807	29.5513	-88.8922	10.9466		9.92807	29.5513	-88.8922	0.347924		9.92807	29.5513	-88.8922	0.390032
	10.8833	-10.1232	-45.2032	-59.0748		10.8833	-10.1232	-45.2032	13.7563		10.8833	-10.1232	-45.2032	0.443169		10.8833	-10.1232	-45.2032	0.359389
	-13.1939	23.9175	-57.8254	-51.1619		-13.1939	23.9175	-57.8254	25.2602		-13.1939	23.9175	-57.8254	0.826714		-13.1939	23.9175	-57.8254	0.589434
	3.97712	-51.2918	-61.3654	-63.4686		3.97712	-51.2918	-61.3654	9.76407		3.97712	-51.2918	-61.3654	0.312474		3.97712	-51.2918	-61.3654	0.39843
	-11.9944	-4.72238	-63.1685	-46.9513		-11.9944	-4.72238	-63.1685	34.0099		-11.9944	-4.72238	-63.1685	1.09037		-11.9944	-4.72238	-63.1685	0.616143
	20.3173	-8.75648	-104.69	-63.5673		20.3173	-8.75648	-104.69	9.73718		20.3173	-8.75648	-104.69	0.311609		20.3173	-8.75648	-104.69	0.398616
	-24.216	8.8351	-60.7618	-46.1915		-24.216	8.8351	-60.7618	36.8414		-24.216	8.8351	-60.7618	1.22988		-24.216	8.8351	-60.7618	0.621213
	-12.8037	-13.1004	-92.9605	-49.4012		-12.8037	-13.1004	-92.9605	25.4707		-12.8037	-13.1004	-92.9605	0.754792		-12.8037	-13.1004	-92.9605	0.33271
	9.34284	13.7608	-72.8056	-45.4187		9.34284	13.7608	-72.8056	37.8318		9.34284	13.7608	-72.8056	1.20894		9.34284	13.7608	-72.8056	0.620617
	-17.5306	27.6565	-59.5146	-45.8264		-17.5306	27.6565	-59.5146	38.7269		-17.5306	27.6565	-59.5146	1.23472		-17.5306	27.6565	-59.5146	0.621344
	5.09494	-3.42886	-45.0154	-54.1335		5.09494	-3.42886	-45.0154	19.6246		5.09494	-3.42886	-45.0154	0.625215		5.09494	-3.42886	-45.0154	0.292421
	14.1103	-32.2261	-51.5996	-56.6104		14.1103	-32.2261	-51.5996	16.9887		14.1103	-32.2261	-51.5996	0.55548		14.1103	-32.2261	-51.5996	0.316486
	31.5535	35.1318	-37.6331	-62.4164		31.5535	35.1318	-37.6331	10.5326		31.5535	35.1318	-37.6331	0.335832		31.5535	35.1318	-37.6331	0.393082
	-10.8805	8.64528	-78.312	-46.0817		-10.8805	8.64528	-78.312	38.2871		-10.8805	8.64528	-78.312	1.24941		-10.8805	8.64528	-78.312	0.621728
	6.4049	10.7034	-83.3851	-50.3826		6.4049	10.7034	-83.3851	26.6803		6.4049	10.7034	-83.3851	0.878971		6.4049	10.7034	-83.3851	0.599894
	-27.9401	31.8619	-62.0335	-49.3316		-27.9401	31.8619	-62.0335	28.6766		-27.9401	31.8619	-62.0335	0.93738		-27.9401	31.8619	-62.0335	0.605974
	-6.38858	31.596	-99.8608	-59.4158		-6.38858	31.596	-99.8608	12.7573		-6.38858	31.596	-99.8608	0.399587		-6.38858	31.596	-99.8608	0.374713
	-29.9184	-23.9496	-50.2586	-62.8398		-29.9184	-23.9496	-50.2586	10.3085		-29.9184	-23.9496	-50.2586	0.330194		-29.9184	-23.9496	-50.2586	0.394435
	-15.0831	21.9682	-98.1092	-62.915		-15.0831	21.9682	-98.1092	10.1794		-15.0831	21.9682	-98.1092	0.32484		-15.0831	21.9682	-98.1092	0.395681
	4.7158	4.41231	-89.4791	-47.2738		4.7158	4.41231	-89.4791	31.5004		4.7158	4.41231	-89.4791	1.01421		4.7158	4.41231	-89.4791	0.611898
	18.1728	-21.01	-59.2852	-59.3255		18.1728	-21.01	-59.2852	13.6287		18.1728	-21.01	-59.2852	0.437585		18.1728	-21.01	-59.2852	0.361444
	31.5818	-9.54749	-82.3039	-47.5502		31.5818	-9.54749	-82.3039	32.834		31.5818	-9.54749	-82.3039	1.08864		31.5818	-9.54749	-82.3039	0.616061
	10.9733	10.8491	-56.2942	-48.454		10.9733	10.8491	-56.2942	30.3638		10.9733	10.8491	-56.2942	0.988872		10.9733	10.8491	-56.2942	0.610155
	-36.1967	14.4258	-88.5897	-61.4718		-36.1967	14.4258	-88.5897	11.2594		-36.1967	14.4258	-88.5897	0.360305		-36.1967	14.4258	-88.5897	0.386694
	21.1494	23.9365	-77.8955	-61.4035		21.1494	23.9365	-77.8955	11.2971		21.1494	23.9365	-77.8955	0.357551		21.1494	23.9365	-77.8955	0.387455
	-2.68323	-11.6886	-51.0651	-45.6486		-2.68323	-11.6886	-51.0651	38.5192		-2.68323	-11.6886	-51.0651	1.23829		-2.68323	-11.6886	-51.0651	0.62144
	-0.561146	-49.213	-39.003	-62.2807		-0.561146	-49.213	-39.003	10.6328		-0.561146	-49.213	-39.003	0.337011		-0.561146	-49.213	-39.003	0.392794
	-9.88771	-15.6347	-76.7335	-45.9245		-9.88771	-15.6347	-76.7335	37.9328		-9.88771	-15.6347	-76.7335	1.21184		-9.88771	-15.6347	-76.7335	0.620702
	27.5201	21.6375	-72.8976	-62.589		27.5201	21.6375	-72.8976	10.3265		27.5201	21.6375	-72.8976	0.327268		27.5201	21.6375	-72.8976	0.39512
	5.43612	28.9329	-84.4504	-49.2877		5.43612	28.9329	-84.4504	28.346		5.43612	28.9329	-84.4504	0.891107		5.43612	28.9329	-84.4504	0.601311
	-12.8813	-8.38134	-99.5013	-63.481		-12.8813	-8.38134	-99.5013	9.80018		-12.8813	-8.38134	-99.5013	0.312752		-12.8813	-8.38134	-99.5013	0.39837
	-4.55997	-3.85685	-58.8822	-47.4404		-4.55997	-3.85685	-58.8822	34.1506		-4.55997	-3.85685	-58.8822	1.10559		-4.55997	-3.85685	-58.8822	0.616843
	24.7366	-30.8184	-55.2717	-63.098		24.7366	-30.8184	-55.2717	10.1063		24.7366	-30.8184	-55.2717	0.322991		24.7366	-30.8184	-55.2717	0.396102
	-23.3624	-34.2204	-105.755	-62.3634		-23.3624	-34.2204	-105.755	10.4943		-23.3624	-34.2204	-105.755	0.333328		-23.3624	-34.2204	-105.755	0.393688
	-34.9259	9.24327	-45.7675	-62.314		-34.9259	9.24327	-45.7675	10.7014		-34.9259	9.24327	-45.7675	0.341894		-34.9259	9.24327	-45.7675	0.391579
	-14.4628	26.7763	-49.5182	-50.8661		-14.4628	26.7763	-49.5182	25.0555		-14.4628	26.7763	-49.5182	0.808112		-14.4628	26.7763	-49.5182	0.574849
	-8.73177	14.4663	-67.7962	-46.0954		-8.73177	14.4663	-67.7962	38.6479		-8.73177	14.4663	-67.7962	1.24029		-8.73177	14.4663	-67.7962	0.621492
	-3.63751	15.1674	-66.707	-46.1438		-3.63751	15.1674	-66.707	37.5847		-3.63751	15.1674	-66.707	1.19582		-3.63751	15.1674	-66.707	0.620218
	21.9497	7.92441	-68.0454	-46.0293		21.9497	7.92441	-68.0454	37.7682		21.9497	7.92441	-68.0454	1.21253		21.9497	7.92441	-68.0454	0.620723
	17.2881	7.15361	-79.5936	-44.6928		17.2881	7.15361	-79.5936	35.7699		17.2881	7.15361	-79.5936	1.12317		17.2881	7.15361	-79.5936	0.617599
	-11.3399	-30.0728	-47.0727	-63.2916		-11.3399	-30.0728	-47.0727	9.90332		-11.3399	-30.0728	-47.0727	0.317178		-11.3399	-30.0728	-47.0727	0.397403
	-16.1824	-21.7918	-81.1824	-46.9814		-16.1824	-21.7918	-81.1824	35.6052		-16.1824	-21.7918	-81.1824	1.18073		-16.1824	-21.7918	-81.1824	0.619734
	-5.62254	34.0937	-66.1008	-48.5836		-5.62254	34.0937	-66.1008	29.147		-5.62254	34.0937	-66.1008	0.915671		-5.62254	34.0937	-66.1008	0.60391
	-4.26305	18.912	-72.623	-45.967		-4.26305	18.912	-72.623	38.4369		-4.26305	18.912	-72.623	1.23023		-4.26305	18.912	-72.623	0.621223
	-43.7822	6.10575	-109.137	-62.6394		-43.7822	6.10575	-109.137	10.2653		-43.7822	6.10575	-109.137	0.325615		-43.7822	6.10575	-109.137	0.395502
	-32.7517	9.44441	-39.8269	-60.5132		-32.7517	9.44441	-39.8269	11.7831		-32.7517	9.44441	-39.8269	0.36951		-32.7517	9.44441	-39.8269	0.38407
	43.5102	17.0967	-48.4258	-62.4688		43.5102	17.0967	-48.4258	10.5103		43.5102	17.0967	-48.4258	0.335325		43.5102	17.0967	-48.4258	0.393206
	6.43493	-0.854229	-22.2558	-62.9917		6.43493	-0.854229	-22.2558	10.1208		6.43493	-0.854229	-22.2558	0.323741		6.43493	-0.854229	-22.2558	0.395932
	-25.2121	25.9321	-74.0764	-53.4719		-25.2121	25.9321	-74.0764	20.0864		-25.2121	25.9321	-74.0764	0.631747		-25.2121	25.9321	-74.0764	0.290376
	9.75719	37.8834	-32.4684	-63.1198		9.75719	37.8834	-32.4684	10.1001		9.75719	37.8834	-32.4684	0.323773		9.75719	37.8834	-32.4684	0.395924
	24.313	-21.0557	-92.5684	-61.6161		24.313	-21.0557	-92.5684	11.0599		24.313	-21.0557	-92.5684	0.347225		24.313	-21.0557	-92.5684	0.390214
	-25.7424	1.74402	-48.9637	-62.0913		-25.7424	1.74402	-48.9637	10.8183		-25.7424	1.74402	-48.9637	0.344336		-25.7424	1.74402	-48.9637	0.390959
	9.23098	-5.2992	-39.1661	-56.4607		9.23098	-5.2992	-39.1661	16.6313		9.23098	-5.2992	-39.1661	0.530326		9.23098	-5.2992	-39.1661	0.325959
	30.0944	-19.2632	-75.7507	-62.2596		30.0944	-19.2632	-75.7507	10.4662		30.0944	-19.2632	-75.7507	0.329897		30.0944	-19.2632	-75.7507	0.394505
	29.6688	15.7974	-38.7224	-61.2982		29.6688	15.7974	-38.7224	11.3924		29.6688	15.7974	-38.7224	0.359319		29.6688	15.7974	-38.7224	0.386967
	-14.3285	-21.0861	-90.7789	-47.1659		-14.3285	-21.0861	-90.7789	35.8485		-14.3285	-21.0861	-90.7789	1.17392		-14.3285	-21.0861	-90.7789	0.619506
	-13.3865	34.2695	-36.5876	-63.1596		-13.3865	34.2695	-36.5876	10.105		-13.3865	34.2695	-36.5876	0.323236		-13.3865	34.2695	-36.5876	0.396047
	-8.09193	13.2795	-71.7862	-49.042		-8.09193	13.2795	-71.7862	32.8352		-8.09193	13.2795	-71.7862	1.09405		-8.09193	13.2795	-71.7862	0.616316
	-29.3042	-1.25417	-72.0913	-49.4276		-29.3042	-1.25417	-72.0913	29.9334		-29.3042	-1.25417	-72.0913	0.99853		-29.3042	-1.25417	-72.0913	0.610842
	17.1331	-6.28798	-87.9492	-47.3594		17.1331	-6.28798	-87.9492	33.9622		17.1331	-6.28798	-87.9492	1.09688		17.1331	-6.28798	-87.9492	0.616448
	-29.8304	-14.1685	-109.049	-61.3029		-29.8304	-14.1685	-109.049	11.1985		-29.8304	-14.1685	-109.049	0.355526		-29.8304	-14.1685	-109.049	0.388008
	-0.2058	-22.1288	-41.5957	-46.7501		-0.2058	-22.1288	-41.5957	33.8327		-0.2058	-22.1288	-41.5957	1.09503		-0.2058	-22.1288	-41.5957	0.616362
	9.26132	-2.49587	-43.0941	-46.3293		9.26132	-2.49587	-43.0941	34.1956		9.26132	-2.49587	-43.0941	1.09797		9.26132	-2.49587	-43.0941	0.616498
	-20.6526	50.511	-96.1215	-53.7889		-20.6526	50.511	-96.1215	16.2448		-20.6526	50.511	-96.1215	0.455512		-20.6526	50.511	-96.1215	0.354775
	-9.61566	3.52288	-84.951	-45.8043		-9.61566	3.52288	-84.951	38.4621		-9.61566	3.52288	-84.951	1.25252		-9.61566	3.52288	-84.951	0.621807
	9.0964	21.3386	-40.6095	-58.6285		9.0964	21.3386	-40.6095	14.2618		9.0964	21.3386	-40.6095	0.457737		9.0964	21.3386	-40.6095	0.353934
	19.963	0.552088	-94.3301	-46.5425		19.963	0.552088	-94.3301	33.2702		19.963	0.552088	-94.3301	1.06767		19.963	0.552088	-94.3301	0.615015
	29.5163	2.16272	-89.1662	-52.8155		29.5163	2.16272	-89.1662	22.3642		29.5163	2.16272	-89.1662	0.73939		29.5163	2.16272	-89.1662	0.287454
	-4.59986	24.1355	-36.7824	-62.9006		-4.59986	24.1355	-36.7824	10.347		-4.59986	24.1355	-36.7824	0.329981		-4.59986	24.1355	-36.7824	0.394485
	-3.49154	32.0977	-53.0264	-62.8344		-3.49154	32.0977	-53.0264	10.3357		-3.49154	32.0977	-53.0264	0.331482		-3.49154	32.0977	-53.0264	0.39413
	-5.93839	-21.9577	-71.7531	-55.4219		-5.93839	-21.9577	-71.7531	17.7796		-5.93839	-21.9577	-71.7531	0.568878		-5.93839	-21.9577	-71.7531	0.311581
	-17.435	27.2989	-50.4639	-52.0404		-17.435	27.2989	-50.4639	25.1962		-17.435	27.2989	-50.4639	0.824314		-17.435	27.2989	-50.4639	0.588323
	-1.05117	7.62317	-58.0218	-45.5811		-1.05117	7.62317	-58.0218	39.3182		-1.05117	7.62317	-58.0218	1.26771		-1.05117	7.62317	-58.0218	0.622178
	24.6756	19.8008	-84.7337	-62.2075		24.6756	19.8008	-84.7337	10.6182		24.6756	19.8008	-84.7337	0.336629		24.6756	19.8008	-84.7337	0.392888
	-7.56682	20.8015	-43.4808	-62.6778		-7.56682	20.8015	-43.4808	10.4215		-7.56682	20.8015	-43.4808	0.332653		-7.56682	20.8015	-43.4808	0.39385
	5.31124	-40.4259	-31.2185	-63.17		5.31124	-40.4259	-31.2185	10.0405		5.31124	-40.4259	-31.2185	0.321847		5.31124	-40.4259	-31.2185	0.396361
	-23.8797	17.6853	-49.5714	-52.0173		-23.8797	17.6853	-49.5714	25.1949		-23.8797	17.6853	-49.5714	0.850975		-23.8797	17.6853	-49.5714	0.595934
	17.1956	19.1391	-77.8227	-57.6932		17.1956	19.1391	-77.8227	15.1562		17.1956	19.1391	-77.8227	0.487106		17.1956	19.1391	-77.8227	0.342661
	9.85236	-43.0739	-22.9653	-63.2392		9.85236	-43.0739	-22.9653	9.95167		9.85236	-43.0739	-22.9653	0.31813		9.85236	-43.0739	-22.9653	0.397192
	-37.0347	19.3515	-54.0909	-61.2092		-37.0347	19.3515	-54.0909	11.2764		-37.0347	19.3515	-54.0909	0.357906		-37.0347	19.3515	-54.0909	0.387358
	-24.7004	7.44243	-58.823	-46.1948		-24.7004	7.44243	-58.823	37.3115		-24.7004	7.44243	-58.823	1.20871		-24.7004	7.44243	-58.823	0.62061
	-9.96624	-17.216	-81.2955	-62.1097		-9.96624	-17.216	-81.2955	10.7314		-9.96624	-17.216	-81.2955	0.340738		-9.96624	-17.216	-81.2955	0.39187
	22.7876	-19.4422	-73.6356	-54.6646		22.7876	-19.4422	-73.6356	18.4776		22.7876	-19.4422	-73.6356	0.587437		22.7876	-19.4422	-73.6356	0.304988
	31.0318	-20.4219	-77.1925	-63.1573		31.0318	-20.4219	-77.1925	10.0099		31.0318	-20.4219	-77.1925	0.319952		31.0318	-20.4219	-77.1925	0.396787
	-22.1729	17.6069	-91.6251	-47.3585		-22.1729	17.6069	-91.6251	34.4538		-22.1729	17.6069	-91.6251	1.10628		-22.1729	17.6069	-91.6251	0.616874
	-23.0713	48.0503	-95.1185	-60.0354		-23.0713	48.0503	-95.1185	11.9874		-23.0713	48.0503	-95.1185	0.370373		-23.0713	48.0503	-95.1185	0.383819
	-23.1672	50.8666	-69.2073	-61.2743		-23.1672	50.8666	-69.2073	11.472		-23.1672	50.8666	-69.2073	0.362628		-23.1672	50.8666	-69.2073	0.386043
	-1.01152	2.64734	-72.5567	-44.6686		-1.01152	2.64734	-72.5567	41.2973		-1.01152	2.64734	-72.5567	1.33244		-1.01152	2.64734	-72.5567	0.623546
	27.631	10.3354	-59.9523	-63.3278		27.631	10.3354	-59.9523	9.97046		27.631	10.3354	-59.9523	0.319046		27.631	10.3354	-59.9523	0.396989
	-11.8375	8.63822	-85.2946	-47.7109		-11.8375	8.63822	-85.2946	33.1633		-11.8375	8.63822	-85.2946	1.07834		-11.8375	8.63822	-85.2946	0.615559
	22.2383	16.1504	-101.915	-52.4597		22.2383	16.1504	-101.915	21.0777		22.2383	16.1504	-101.915	0.646525		22.2383	16.1504	-101.915	0.285903
	19.0454	37.4143	-58.1014	-63.4081		19.0454	37.4143	-58.1014	9.90786		19.0454	37.4143	-58.1014	0.316764		19.0454	37.4143	-58.1014	0.397494
	-8.94141	-5.6003	-68.3217	-47.2843		-8.94141	-5.6003	-68.3217	36.0327		-8.94141	-5.6003	-68.3217	1.17346		-8.94141	-5.6003	-68.3217	0.61949
	6.52875	-26.209	-39.6259	-63.4233		6.52875	-26.209	-39.6259	9.80097		6.52875	-26.209	-39.6259	0.314357		6.52875	-26.209	-39.6259	0.398021
	-31.5246	17.9206	-71.1005	-61.0556		-31.5246	17.9206	-71.1005	11.381		-31.5246	17.9206	-71.1005	0.357156		-31.5246	17.9206	-71.1005	0.387564
	-21.1474	-26.4759	-106.714	-61.9594		-21.1474	-26.4759	-106.714	10.8536		-21.1474	-26.4759	-106.714	0.346222		-21.1474	-26.4759	-106.714	0.390474
	-8.11609	40.9674	-70.4259	-63.706		-8.11609	40.9674	-70.4259	9.63266		-8.11609	40.9674	-70.4259	0.30796		-8.11609	40.9674	-70.4259	0.399398
	2.75998	31.6235	-48.7313	-46.3185		2.75998	31.6235	-48.7313	35.7222		2.75998	31.6235	-48.7313	1.17516		2.75998	31.6235	-48.7313	0.619548
	-3.19486	2.66567	-98.7339	-54.0267		-3.19486	2.66567	-98.7339	20.4239		-3.19486	2.66567	-98.7339	0.660657		-3.19486	2.66567	-98.7339	0.281838
	-5.18119	33.0333	-57.6058	-59.5268		-5.18119	33.0333	-57.6058	13.3996		-5.18119	33.0333	-57.6058	0.430794		-5.18119	33.0333	-57.6058	0.363913
	-9.30359	19.9698	-94.4726	-62.6462		-9.30359	19.9698	-94.4726	10.3783		-9.30359	19.9698	-94.4726	0.331594		-9.30359	19.9698	-94.4726	0.394103
	14.5844	35.2074	-39.4678	-63.5626		14.5844	35.2074	-39.4678	9.76424		14.5844	35.2074	-39.4678	0.312586		14.5844	35.2074	-39.4678	0.398406
	5.742	20.9021	-65.1298	-46.4745		5.742	20.9021	-65.1298	37.0113		5.742	20.9021	-65.1298	1.17673		5.742	20.9021	-65.1298	0.619601
	-0.355098	-14.8669	-33.2451	-53.8011		-0.355098	-14.8669	-33.2451	20.1544		-0.355098	-14.8669	-33.2451	0.642114		-0.355098	-14.8669	-33.2451	0.287215
	-17.9897	6.41234	-66.2354	-46.9492		-17.9897	6.41234	-66.2354	35.2744		-17.9897	6.41234	-66.2354	1.14476		-17.9897	6.41234	-66.2354	0.618457
	11.7304	-21.1467	-44.6853	-55.4168		11.7304	-21.1467	-44.6853	18.369		11.7304	-21.1467	-44.6853	0.597152		11.7304	-21.1467	-44.6853	0.30164
	-21.7411	-29.0259	-82.0874	-62.288		-21.7411	-29.0259	-82.0874	10.5705		-21.7411	-29.0259	-82.0874	0.335825		-21.7411	-29.0259	-82.0874	0.393084
	-26.2473	-22.285	-61.4848	-61.8736		-26.2473	-22.285	-61.4848	10.8799		-26.2473	-22.285	-61.4848	0.346144		-26.2473	-22.285	-61.4848	0.390494
	22.3664	-8.89	-75.1199	-45.388		22.3664	-8.89	-75.1199	36.2783		22.3664	-8.89	-75.1199	1.18367		22.3664	-8.89	-75.1199	0.61983
	2.45083	-6.80154	-99.773	-63.2325		2.45083	-6.80154	-99.773	10.0014		2.45083	-6.80154	-99.773	0.319794		2.45083	-6.80154	-99.773	0.396822
	30.2746	33.4055	-66.9413	-52.7115		30.2746	33.4055	-66.9413	20.8522		30.2746	33.4055	-66.9413	0.629341		30.2746	33.4055	-66.9413	0.291125
	-3.21322	-25.3818	-44.3521	-53.4447		-3.21322	-25.3818	-44.3521	21.6184		-3.21322	-25.3818	-44.3521	0.711031		-3.21322	-25.3818	-44.3521	0.271405
	-56.629	17.7138	-84.946	-62.8659		-56.629	17.7138	-84.946	10.2875		-56.629	17.7138	-84.946	0.328905		-56.629	17.7138	-84.946	0.394738
	-27.1439	17.5044	-89.9091	-61.8983		-27.1439	17.5044	-89.9091	10.9441		-27.1439	17.5044	-89.9091	0.348601		-27.1439	17.5044	-89.9091	0.389855
	-7.15841	42.9033	-83.155	-63.0242		-7.15841	42.9033	-83.155	10.0257		-7.15841	42.9033	-83.155	0.319643		-7.15841	42.9033	-83.155	0.396856
	4.04439	-17.2604	-44.5167	-45.1111		4.04439	-17.2604	-44.5167	37.7024		4.04439	-17.2604	-44.5167	1.20941		4.04439	-17.2604	-44.5167	0.620631
	9.95827	-25.7223	-41.2645	-62.8595		9.95827	-25.7223	-41.2645	10.2443		9.95827	-25.7223	-41.2645	0.327781		9.95827	-25.7223	-41.2645	0.395001
	-37.9878	29.2564	-94.4744	-59.5983		-37.9878	29.2564	-94.4744	11.6956		-37.9878	29.2564	-94.4744	0.356571		-37.9878	29.2564	-94.4744	0.387723
	-18.7973	-8.8533	-40.9685	-61.7811		-18.7973	-8.8533	-40.9685	11.2226		-18.7973	-8.8533	-40.9685	0.362		-18.7973	-8.8533	-40.9685	0.38622
	17.1185	-1.10354	-63.9941	-44.856		17.1185	-1.10354	-63.9941	39.4735		17.1185	-1.10354	-63.9941	1.24867		17.1185	-1.10354	-63.9941	0.621709
	32.7538	9.23054	-69.4004	-63.146		32.7538	9.23054	-69.4004	10.0737		32.7538	9.23054	-69.4004	0.321965		32.7538	9.23054	-69.4004	0.396335
	17.7892	29.1799	-63.7555	-57.1909		17.7892	29.1799	-63.7555	15.8796		17.7892	29.1799	-63.7555	0.511168		17.7892	29.1799	-63.7555	0.333331
	9.92938	-11.4682	-57.96	-46.7458		9.92938	-11.4682	-57.96	35.014		9.92938	-11.4682	-57.96	1.15146		9.92938	-11.4682	-57.96	0.618709
	-4.33542	11.6258	-49.9154	-52.7821		-4.33542	11.6258	-49.9154	22.0591		-4.33542	11.6258	-49.9154	0.711584		-4.33542	11.6258	-49.9154	0.271398
	-11.0381	-13.0105	-67.9473	-52.0186		-11.0381	-13.0105	-67.9473	23.2554		-11.0381	-13.0105	-67.9473	0.766597		-11.0381	-13.0105	-67.9473	0.397939
	4.73629	21.3131	-70.6665	-48.1526		4.73629	21.3131	-70.6665	30.4579		4.73629	21.3131	-70.6665	0.984076		4.73629	21.3131	-70.6665	0.609804
	-8.41362	3.10873	-58.9288	-45.6614		-8.41362	3.10873	-58.9288	37.8189		-8.41362	3.10873	-58.9288	1.2178		-8.41362	3.10873	-58.9288	0.620875
	-6.0166	-13.1274	-71.541	-53.3933		-6.0166	-13.1274	-71.541	20.6449		-6.0166	-13.1274	-71.541	0.678995		-6.0166	-13.1274	-71.541	0.276959
	-31.2674	17.0081	-103.337	-60.3685		-31.2674	17.0081	-103.337	11.6843		-31.2674	17.0081	-103.337	0.36006		-31.2674	17.0081	-103.337	0.386762
	6.41052	8.15854	-68.4649	-45.8155		6.41052	8.15854	-68.4649	38.3467		6.41052	8.15854	-68.4649	1.24271		6.41052	8.15854	-68.4649	0.621556
	-40.2131	33.3091	-81.0181	-62.481		-40.2131	33.3091	-81.0181	10.5005		-40.2131	33.3091	-81.0181	0.336544		-40.2131	33.3091	-81.0181	0.392909
	-14.8101	24.4737	-28.1904	-62.7106		-14.8101	24.4737	-28.1904	10.4628		-14.8101	24.4737	-28.1904	0.334225		-14.8101	24.4737	-28.1904	0.393472
	26.6759	6.93784	-77.543	-56.5451		26.6759	6.93784	-77.543	16.1549		26.6759	6.93784	-77.543	0.51435		26.6759	6.93784	-77.543	0.3321
	-14.4886	-6.52839	-78.1746	-47.11		-14.4886	-6.52839	-78.1746	36.0964		-14.4886	-6.52839	-78.1746	1.17866		-14.4886	-6.52839	-78.1746	0.619665
	-2.59972	-0.0272726	-89.3695	-47.2406		-2.59972	-0.0272726	-89.3695	35.3999		-2.59972	-0.0272726	-89.3695	1.14994		-2.59972	-0.0272726	-89.3695	0.618653
	19.5779	-1.02391	-95.7221	-55.9144		19.5779	-1.02391	-95.7221	17.4888		19.5779	-1.02391	-95.7221	0.559567		19.5779	-1.02391	-95.7221	0.314978
	1.3642	-2.68984	-98.3494	-62.5984		1.3642	-2.68984	-98.3494	10.4848		1.3642	-2.68984	-98.3494	0.335674		1.3642	-2.68984	-98.3494	0.393121
	-19.124	-24.3014	-68.5595	-62.4335		-19.124	-24.3014	-68.5595	10.5074		-19.124	-24.3014	-68.5595	0.335705		-19.124	-24.3014	-68.5595	0.393113
	-3.49988	-37.4934	-42.8345	-57.6862		-3.49988	-37.4934	-42.8345	15.3788		-3.49988	-37.4934	-42.8345	0.495888		-3.49988	-37.4934	-42.8345	0.339255
	-23.5966	11.6526	-54.6897	-47.3779		-23.5966	11.6526	-54.6897	36.2261		-23.5966	11.6526	-54.6897	1.18263		-23.5966	11.6526	-54.6897	0.619797
	-23.6083	27.8323	-60.6688	-53.4176		-23.6083	27.8323	-60.6688	21.5649		-23.6083	27.8323	-60.6688	0.710507		-23.6083	27.8323	-60.6688	0.271418
	36.5236	14.3338	-46.6214	-62.8757		36.5236	14.3338	-46.6214	10.3177		36.5236	14.3338	-46.6214	0.329917		36.5236	14.3338	-46.6214	0.3945
	-34.2397	38.5283	-68.9757	-62.5962		-34.2397	38.5283	-68.9757	10.4385		-34.2397	38.5283	-68.9757	0.333025		-34.2397	38.5283	-68.9757	0.393761
	17.6371	-32.6382	-71.5275	-62.6537		17.6371	-32.6382	-71.5275	10.3702		17.6371	-32.6382	-71.5275	0.331713		17.6371	-32.6382	-71.5275	0.394075
	-21.4861	-13.5361	-69.4288	-49.284		-21.4861	-13.5361	-69.4288	31.3181		-21.4861	-13.5361	-69.4288	1.02322		-21.4861	-13.5361	-69.4288	0.612473
	-26.7938	-2.03383	-59.8667	-49.2007		-26.7938	-2.03383	-59.8667	29.7755		-26.7938	-2.03383	-59.8667	0.962601		-26.7938	-2.03383	-59.8667	0.608138
	8.48615	-29.8185	-43.9193	-57.3818		8.48615	-29.8185	-43.9193	15.6936		8.48615	-29.8185	-43.9193	0.506583		8.48615	-29.8185	-43.9193	0.335107
	7.43647	18.2584	-66.7041	-47.4073		7.43647	18.2584	-66.7041	33.3945		7.43647	18.2584	-66.7041	1.09839		7.43647	18.2584	-66.7041	0.616517
	-5.89928	31.8122	-55.0271	-61.6034		-5.89928	31.8122	-55.0271	11.3021		-5.89928	31.8122	-55.0271	0.358407		-5.89928	31.8122	-55.0271	0.38722
	-14.5774	14.8899	-46.7321	-63.3501		-14.5774	14.8899	-46.7321	9.95768		-14.5774	14.8899	-46.7321	0.318923		-14.5774	14.8899	-46.7321	0.397016
	35.1948	2.95519	-72.3896	-62.44		35.1948	2.95519	-72.3896	10.4712		35.1948	2.95519	-72.3896	0.334105		35.1948	2.95519	-72.3896	0.393501
	17.3122	-34.7612	-54.5886	-62.6949		17.3122	-34.7612	-54.5886	10.3906		17.3122	-34.7612	-54.5886	0.332539		17.3122	-34.7612	-54.5886	0.393877
	-27.1901	41.1476	-70.8091	-62.8067		-27.1901	41.1476	-70.8091	10.3364		-27.1901	41.1476	-70.8091	0.33137		-27.1901	41.1476	-70.8091	0.394156
	-3.27275	17.9481	-85.328	-47.2882		-3.27275	17.9481	-85.328	33.2418		-3.27275	17.9481	-85.328	1.05866		-3.27275	17.9481	-85.328	0.614537
	6.89879	-33.484	-27.9096	-63.0673		6.89879	-33.484	-27.9096	10.1588		6.89879	-33.484	-27.9096	0.325341		6.89879	-33.484	-27.9096	0.395566
	2.80486	17.7449	-60.0803	-45.9711		2.80486	17.7449	-60.0803	37.92		2.80486	17.7449	-60.0803	1.21677		2.80486	17.7449	-60.0803	0.620846
	18.9279	20.0224	-84.9601	-51.0579		18.9279	20.0224	-84.9601	23.1287		18.9279	20.0224	-84.9601	0.724796		18.9279	20.0224	-84.9601	0.273646
	-6.17496	-19.3104	-55.8385	-57.4638		-6.17496	-19.3104	-55.8385	15.5656		-6.17496	-19.3104	-55.8385	0.500136		-6.17496	-19.3104	-55.8385	0.337607
	-41.389	4.15651	-60.1135	-61.7013		-41.389	4.15651	-60.1135	11.1225		-41.389	4.15651	-60.1135	0.352289		-41.389	4.15651	-60.1135	0.38888
	-29.2933	-14.5696	-48.7574	-62.5012		-29.2933	-14.5696	-48.7574	10.4527		-29.2933	-14.5696	-48.7574	0.333738		-29.2933	-14.5696	-48.7574	0.39359
	22.8505	-17.9089	-85.8499	-49.4349		22.8505	-17.9089	-85.8499	30.5412		22.8505	-17.9089	-85.8499	1.00403		22.8505	-17.9089	-85.8499	0.61122
	-27.7191	-11.3037	-90.5991	-48.5733		-27.7191	-11.3037	-90.5991	31.5756		-27.7191	-11.3037	-90.5991	1.02337		-27.7191	-11.3037	-90.5991	0.612483
	0.206223	23.2261	-60.4632	-53.3268		0.206223	23.2261	-60.4632	21.6886		0.206223	23.2261	-60.4632	0.715123		0.206223	23.2261	-60.4632	0.271496
	-27.1784	-8.12831	-114.647	-61.6219		-27.1784	-8.12831	-114.647	10.9415		-27.1784	-8.12831	-114.647	0.3462		-27.1784	-8.12831	-114.647	0.39048
	19.0962	-9.86936	-105.519	-62.4776		19.0962	-9.86936	-105.519	10.6088		19.0962	-9.86936	-105.519	0.340332		19.0962	-9.86936	-105.519	0.391971
	-6.88646	-9.89859	-82.7672	-48.5481		-6.88646	-9.89859	-82.7672	30.6552		-6.88646	-9.89859	-82.7672	1.00609		-6.88646	-9.89859	-82.7672	0.611359
	-10.4925	18.6569	-54.4118	-45.3868		-10.4925	18.6569	-54.4118	38.5146		-10.4925	18.6569	-54.4118	1.24112		-10.4925	18.6569	-54.4118	0.621514
	-20.3635	6.1729	-59.9458	-47.2634		-20.3635	6.1729	-59.9458	35.9741		-20.3635	6.1729	-59.9458	1.17671		-20.3635	6.1729	-59.9458	0.6196

## Sheet: Fig.6
	Figure 6a																				Figure 6b							Figure 6d
	Plasticity maps										Bar graphs										Bar graph							Synaptic currents
	Inhibition ON					Inhibition OFF					Inhibition ON			Inhibition OFF							10 Hz			100 Hz				Pre					Post
	x	y	z	% Change		x	y	z	% Change		LTP	LTD		LTP	LTD							Post / Pre			Post / Pre			distance	AMPA	NMDA	GABA		distance	AMPA	NMDA	GABA
	-6.88646	-9.89859	-82.7672	24.3044		-6.88646	-9.89859	-82.7672	23.6926		0.3683	0.6316		0.6385	0.3614						# firing cells	1.66667		# firing cells	1			5.18672	-29.6328	-12.3532	16.7309		5.18672	-37.383	-14.055	20.8738
	20.8974	-0.789992	-99.2988	-24.0367		20.8974	-0.789992	-99.2988	23.0576												spike frequency	1.23077		sp. frequency	1.07609			8.07649	-27.9307	-10.7869	13.651		8.07649	-34.6858	-13.6422	19.0336
	12.9485	38.8637	-62.4997	-4.39152		12.9485	38.8637	-62.4997	-18.9656												spike number	1.42308		sp. Num.	1.37097			10.9663	-26.8383	-10.1808	12.7026		10.9663	-33.3925	-12.0734	16.5303
	15.2079	-14.9596	-62.9835	24.2444		15.2079	-14.9596	-62.9835	24.6554		Inhibition ON				Inhibition OFF						first-spike delay	0.574462		sp. Delay	0.821549			13.856	-27.3136	-10.1956	13.7855		13.856	-33.6139	-12.3004	18.2743
	6.4569	26.6563	-74.0548	-5.62849		6.4569	26.6563	-74.0548	-13.6656		LTP		LTD		LTP		LTD											16.7458	-27.1578	-10.2983	13.9507		16.7458	-33.7264	-12.0501	18.1452
	-8.81002	37.5233	-36.1596	-4.6777		-8.81002	37.5233	-36.1596	-14.0678		x	y	x	y	x	y	x	y			Normalized Gain plots							19.6356	-25.0871	-9.15519	12.2083		19.6356	-30.4387	-10.6894	15.7066
	-7.43452	10.3552	-42.5483	-4.33554		-7.43452	10.3552	-42.5483	-13.6776		0	0	4.5	0	0	0	6.36	0			Distance from center	number of firing cells	spike frequency	spike number	first-spike delay			22.5253	-23.6235	-8.42743	12.0618		22.5253	-28.5	-9.62619	15.1134
	-2.62024	-42.2069	-50.3639	-3.34289		-2.62024	-42.2069	-50.3639	-8.82368		13.5	2.15	18	8.82	13.5	8.39	19.86	3.66			8.33	0.5	1	0.96689	0.921574			25.4151	-19.7198	-6.35339	8.47659		25.4151	-22.5651	-7.11751	10.2795
	8.54113	-13.5724	-57.8253	24.0126		8.54113	-13.5724	-57.8253	27.4356		27	4.73	31.5	10.54	27	14.41	33.36	13.12			13.88	0.75	0.800113	0.796266	1			28.3049	-18.2333	-5.30588	6.89593		28.3049	-19.7468	-5.65876	7.7054
	20.8792	23.0186	-62.2095	23.3111		20.8792	23.0186	-62.2095	23.1601		40.5	6.67	45	11.61	40.5	16.56	46.86	10.97			19.44	1	0.667538	0.585253	0.648968			31.1946	-16.6691	-4.69606	5.63161		31.1946	-18.025	-5.03616	6.53099
	-17.5489	49.8298	-61.9789	-3.90691		-17.5489	49.8298	-61.9789	-5.43043		54	6.45	58.5	11.4	54	6.45	60.36	11.61			25	1	0.284791	1	0.791831			34.0844	-16.0158	-4.2664	4.5771		34.0844	-16.9233	-4.50557	5.01683
	-25.8078	15.0997	-100.896	-3.45841		-25.8078	15.0997	-100.896	-5.75141		67.5	5.81	72	11.4	67.5	2.58	73.86	5.59			30.55	0.5	0.26543	0.335721	0.380152			36.9742	-13.9092	-3.24752	2.5872		36.9742	-13.8384	-3.25781	2.35437
	-8.09193	13.2795	-71.7862	24.1306		-8.09193	13.2795	-71.7862	24.3039		81	1.51	85	8.39	81	1.29					36.11	0.25	0.128202	0.0633878	0.408517			39.864	-13.5582	-3.13157	2.37718		39.864	-13.6515	-3.16097	2.27766
	-35.6692	7.63003	-57.9304	-5.90917		-35.6692	7.63003	-57.9304	7.81008				99	5.16							41.66	0	0	0.447228	0.355823			42.7537	-12.8546	-2.71076	1.34666		42.7537	-12.4528	-2.67401	0.893157
	21.7724	-27.3541	-46.4295	-3.9924		21.7724	-27.3541	-46.4295	8.39782												47.22	0	0.233162	0	0			45.6435	-11.694	-2.26309	0.315761		45.6435	-11.3646	-2.25966	0.0417718
	9.55317	5.26842	-51.9922	28.4074		9.55317	5.26842	-51.9922	27.1845																			48.5333	-11.6093	-2.3227	0.325384		48.5333	-11.2923	-2.23025	-0.090102
	5.55798	22.5757	-65.7569	-17.1776		5.55798	22.5757	-65.7569	25.5156																			51.423	-10.8855	-1.87078	-0.476386		51.423	-9.92575	-1.6534	-1.31693
	-17.7144	38.1084	-56.5647	-4.51362		-17.7144	38.1084	-56.5647	-5.32056																			54.3128	-9.9159	-1.50436	-1.53379		54.3128	-9.41923	-1.43068	-1.91495
	3.67064	-18.5011	-71.0003	23.3792		3.67064	-18.5011	-71.0003	25.9056																			57.2026	-10.2796	-1.73809	-1.03912		57.2026	-10.1146	-1.76838	-1.10802
	18.1247	-21.1284	-75.3202	24.521		18.1247	-21.1284	-75.3202	25.0762																			60.0923	-9.68138	-1.43654	-1.72888		60.0923	-9.25417	-1.38513	-2.02867
	-27.9401	31.8619	-62.0335	22.3963		-27.9401	31.8619	-62.0335	24.4577																			62.9821	-9.51958	-1.42491	-1.3715		62.9821	-9.04967	-1.3672	-1.68895
	1.3642	-2.68984	-98.3494	-4.96421		1.3642	-2.68984	-98.3494	-20.0451																			65.8719	-9.72464	-1.44687	-1.48436		65.8719	-9.28774	-1.39181	-1.80565
	22.9754	17.5771	-66.3244	-6.03794		22.9754	17.5771	-66.3244	-3.04098																			68.7617	-9.67719	-1.42857	-2.25379		68.7617	-9.29716	-1.38372	-2.51688
	-23.8614	-31.4124	-80.829	-3.78766		-23.8614	-31.4124	-80.829	-8.79267																			71.6514	-10.0051	-1.47686	-1.60534		71.6514	-9.56331	-1.42229	-1.83896
	17.6371	-32.6382	-71.5275	-4.50827		17.6371	-32.6382	-71.5275	4.93324																			74.5412	-10.2884	-1.50215	-1.48355		74.5412	-9.923	-1.4574	-1.69787
	-24.6932	-17.8486	-64.055	-3.36395		-24.6932	-17.8486	-64.055	-7.49607
	-14.691	13.2858	-55.9347	23.4391		-14.691	13.2858	-55.9347	25.4525																			distance	iE norm	iI norm	iE - iI norm		distance	iE norm	iI norm	iE - iI norm
	-5.43543	-25.0867	-51.176	-4.24215		-5.43543	-25.0867	-51.176	1.72572																			5.18672	1	1	0		5.18672	1	1	0
	5.1739	21.7729	-90.0805	-26.1411		5.1739	21.7729	-90.0805	26.0074																			8.07649	0.855658	0.830909	0.0247486		8.07649	0.967233	0.918473	0.0487594
	27.5468	-5.72311	-102.39	-4.13411		27.5468	-5.72311	-102.39	-4.35998																			10.9663	0.799799	0.77884	0.0209594		10.9663	0.842699	0.807569	0.035129
	-17.155	-29.6659	-34.7649	-3.38771		-17.155	-29.6659	-34.7649	-8.1288																			13.856	0.801161	0.838294	-0.0371339		13.856	0.860715	0.884833	-0.0241184
	27.5201	21.6375	-72.8976	-4.48944		27.5201	21.6375	-72.8976	16.7383																			16.7458	0.810626	0.847363	-0.0367378		16.7458	0.840849	0.879115	-0.0382658
	3.46544	29.6261	-78.2984	-10.233		3.46544	29.6261	-78.2984	-7.65814																			19.6356	0.70528	0.751704	-0.0464242		19.6356	0.732835	0.771076	-0.0382412
	13.8364	-4.99761	-60.9377	25.6673		13.8364	-4.99761	-60.9377	26.9311																			22.5253	0.638212	0.74366	-0.105448		22.5253	0.648439	0.744797	-0.0963571
	6.80025	-10.9888	-94.593	22.9195		6.80025	-10.9888	-94.593	23.6735																			25.4151	0.447075	0.546826	-0.0997506		25.4151	0.4493	0.530639	-0.0813389
	32.6129	-18.1713	-41.5487	-3.66478		32.6129	-18.1713	-41.5487	-6.7657																			28.3049	0.35054	0.460045	-0.109505		28.3049	0.333505	0.416596	-0.0830917
	-21.0761	15.9581	-74.1739	-27.3389		-21.0761	15.9581	-74.1739	25.25																			31.1946	0.294341	0.390632	-0.0962913		31.1946	0.284083	0.364566	-0.0804833
	6.89276	22.1257	-48.21	-29.8181		6.89276	22.1257	-48.21	23.8797																			34.0844	0.254744	0.332738	-0.077994		34.0844	0.241964	0.297483	-0.0555195
	-12.2852	22.475	-78.5208	25.1192		-12.2852	22.475	-78.5208	25.1882																			36.9742	0.160848	0.22349	-0.0626421		36.9742	0.142917	0.179528	-0.0366107
	-17.0247	-25.5589	-57.2811	21.7005		-17.0247	-25.5589	-57.2811	24.4546																			39.864	0.150163	0.21196	-0.0617973		39.864	0.13523	0.176129	-0.0408993
	24.5886	17.7589	-42.8286	-5.21165		24.5886	17.7589	-42.8286	-4.56585																			42.7537	0.111382	0.155383	-0.0440009		42.7537	0.0965747	0.114791	-0.0182164
	26.0178	14.4723	-68.0057	-31.6555		26.0178	14.4723	-68.0057	26.2786																			45.6435	0.0701261	0.0987847	-0.0286586		45.6435	0.0636834	0.0770719	-0.0133885
	-18.4042	10.5149	-36.4737	-5.7309		-18.4042	10.5149	-36.4737	3.1813																			48.5333	0.0756197	0.099313	-0.0236934		48.5333	0.0613495	0.0712294	-0.00987992
	-32.7517	9.44441	-39.8269	-5.18776		-32.7517	9.44441	-39.8269	-8.58351																			51.423	0.0339716	0.0552947	-0.0213231		51.423	0.0155589	0.0168767	-0.00131778
	10.934	-18.8298	-51.6328	-12.0071		10.934	-18.8298	-51.6328	23.0517																			54.3128	0.000203708	-0.00275838	0.00296209		54.3128	-0.00212095	-0.00961753	0.00749658
	-40.5624	20.7423	-73.0354	-5.12984		-40.5624	20.7423	-73.0354	1.22462																			57.2026	0.0217431	0.0243997	-0.00265659		57.2026	0.0246862	0.0261322	-0.00144603
	37.9471	-17.5797	-79.789	-4.20065		37.9471	-17.5797	-79.789	2.1343																			60.0923	-0.00604632	-0.0134688	0.00742244		60.0923	-0.00573632	-0.0146557	0.00891942
	-20.2465	-16.9775	-52.1598	-4.11954		-20.2465	-16.9775	-52.1598	-4.01008																			62.9821	-0.00711844	0.00615191	-0.0132703		62.9821	-0.00715955	0.000395136	-0.00755469
	23.1432	23.8278	-64.557	20.2137		23.1432	23.8278	-64.557	22.4705																			65.8719	-0.00509459	-4.45371e-05	-0.00505006		65.8719	-0.00520618	-0.00477519	-0.000430994
	-34.9259	9.24327	-45.7675	-5.66474		-34.9259	9.24327	-45.7675	-14.7908																			68.7617	-0.00678123	-0.042287	0.0355058		68.7617	-0.00584841	-0.036285	0.0304366
	-19.8255	-19.2092	-87.6514	-15.8518		-19.8255	-19.2092	-87.6514	25.2481																			71.6514	-0.00233019	-0.00668658	0.00435639		71.6514	-0.00278683	-0.00625096	0.00346413
	-11.8504	-27.6981	-90.4252	-4.40529		-11.8504	-27.6981	-90.4252	-19.8791																			74.5412	0	0	0		74.5412	0	0	0
	-6.9583	-27.5707	-97.3208	-3.27701		-6.9583	-27.5707	-97.3208	-7.48876
	-34.4655	8.64042	-79.4518	-4.29859		-34.4655	8.64042	-79.4518	-9.0216
	-26.1473	49.1176	-59.7882	22.7884		-26.1473	49.1176	-59.7882	24.6843
	-9.3887	29.0484	-67.5576	22.227		-9.3887	29.0484	-67.5576	25.5224
	-26.5377	-15.8463	-88.9556	24.0683		-26.5377	-15.8463	-88.9556	23.0749
	6.13136	11.2577	-85.8854	-17.9692		6.13136	11.2577	-85.8854	23.0534
	-29.0111	26.8379	-59.15	24.3432		-29.0111	26.8379	-59.15	23.2937
	-43.1483	-12.6629	-113.61	-5.50062		-43.1483	-12.6629	-113.61	-16.9468
	-32.2484	24.367	-85.3388	22.8094		-32.2484	24.367	-85.3388	24.5255
	19.0219	4.76774	-86.0843	26.1768		19.0219	4.76774	-86.0843	27.5455
	-19.8289	-4.5882	-101.198	-4.86402		-19.8289	-4.5882	-101.198	2.66181
	26.1975	21.3287	-73.7425	-4.60474		26.1975	21.3287	-73.7425	-4.81683
	0.96861	-19.5349	-64.2666	24.4566		0.96861	-19.5349	-64.2666	23.2016
	45.1267	-14.9207	-74.8276	-3.80541		45.1267	-14.9207	-74.8276	-4.16386
	-21.2961	-8.17589	-56.8449	-5.10778		-21.2961	-8.17589	-56.8449	-17.434
	4.42834	1.19161	-110.498	-3.80764		4.42834	1.19161	-110.498	-8.95623
	-8.94141	-5.6003	-68.3217	25.3732		-8.94141	-5.6003	-68.3217	23.4209
	15.6156	-1.57776	-34.0293	-4.25809		15.6156	-1.57776	-34.0293	-6.9861
	-28.0435	-30.3463	-60.8471	-4.73488		-28.0435	-30.3463	-60.8471	-9.04675
	21.1494	23.9365	-77.8955	-4.90336		21.1494	23.9365	-77.8955	-7.50405
	-17.7105	38.3838	-56.0402	18.6815		-17.7105	38.3838	-56.0402	23.0163
	33.0801	-4.01799	-81.1333	21.1927		33.0801	-4.01799	-81.1333	22.7195
	-4.87965	15.3489	-26.755	-4.42941		-4.87965	15.3489	-26.755	-2.20425
	15.3212	-0.0365973	-91.8233	-23.7973		15.3212	-0.0365973	-91.8233	26.0854
	-35.7289	5.25031	-85.3788	-4.1978		-35.7289	5.25031	-85.3788	5.78592
	-26.2473	-22.285	-61.4848	-5.37618		-26.2473	-22.285	-61.4848	-18.8738
	30.5637	-8.67617	-50.8722	-15.5826		30.5637	-8.67617	-50.8722	25.5207
	24.49	22.5749	-41.6591	-23.1041		24.49	22.5749	-41.6591	23.7204
	-12.8813	-8.38134	-99.5013	-3.88088		-12.8813	-8.38134	-99.5013	-8.56525
	-22.5832	25.288	-35.5678	-19.6511		-22.5832	25.288	-35.5678	22.1872
	-34.2397	38.5283	-68.9757	-4.55092		-34.2397	38.5283	-68.9757	4.27298
	-11.2936	-16.6527	-52.3884	-4.6866		-11.2936	-16.6527	-52.3884	-18.8553
	11.3954	25.1349	-74.9989	20.7165		11.3954	25.1349	-74.9989	22.7304
	-24.3465	1.87085	-114.573	-4.38331		-24.3465	1.87085	-114.573	-8.74372
	22.2839	-31.6326	-57.8254	-4.03614		22.2839	-31.6326	-57.8254	-20.1247
	-21.4245	39.5913	-62.7801	-5.51822		-21.4245	39.5913	-62.7801	-13.6756
	-27.1439	17.5044	-89.9091	-4.63706		-27.1439	17.5044	-89.9091	-6.00377
	13.5196	19.5045	-96.3511	-4.21776		13.5196	19.5045	-96.3511	8.15614
	-19.8422	7.63039	-32.5156	-3.8756		-19.8422	7.63039	-32.5156	-8.99174
	-26.6498	-1.92882	-64.4011	-4.72563		-26.6498	-1.92882	-64.4011	-1.36681
	14.0535	31.6771	-48.6144	-10.0115		14.0535	31.6771	-48.6144	23.0924
	-14.005	3.02728	-99.3967	-4.46074		-14.005	3.02728	-99.3967	-20.4287
	-35.8425	18.8939	-56.0562	25.5649		-35.8425	18.8939	-56.0562	23.3012
	9.04952	-18.0974	-59.463	21.6538		9.04952	-18.0974	-59.463	24.9362
	-12.1699	-20.2761	-64.0297	-5.47908		-12.1699	-20.2761	-64.0297	-19.9654
	-23.5966	11.6526	-54.6897	25.4266		-23.5966	11.6526	-54.6897	23.4546
	-14.3285	-21.0861	-90.7789	23.0508		-14.3285	-21.0861	-90.7789	23.1426
	-28.5739	34.9848	-57.1661	23.65		-28.5739	34.9848	-57.1661	23.6105
	16.1051	-20.8865	-75.809	25.0465		16.1051	-20.8865	-75.809	23.4636
	-3.59338	27.4557	-82.8204	23.3549		-3.59338	27.4557	-82.8204	25.5366
	26.0426	18.0884	-65.6754	-3.91933		26.0426	18.0884	-65.6754	-9.12755
	-25.2523	-8.25579	-52.4449	-4.67855		-25.2523	-8.25579	-52.4449	-18.4513
	17.6236	27.6427	-55.5938	-30.7548		17.6236	27.6427	-55.5938	25.5461
	35.3366	-3.30747	-76.5125	-22.3398		35.3366	-3.30747	-76.5125	24.54
	-4.55997	-3.85685	-58.8822	25.6986		-4.55997	-3.85685	-58.8822	23.5446
	-19.0263	-2.99285	-56.3838	20.787		-19.0263	-2.99285	-56.3838	21.2571
	21.4969	4.61525	-104.32	-6.1832		21.4969	4.61525	-104.32	1.1628
	-0.704462	-29.3546	-63.2353	-4.2318		-0.704462	-29.3546	-63.2353	-2.80464
	-3.75663	-12.6539	-30.9612	-5.12847		-3.75663	-12.6539	-30.9612	-14.2755
	20.4417	4.30725	-63.6187	23.3155		20.4417	4.30725	-63.6187	25.1233
	1.30812	21.3863	-95.3239	-6.10271		1.30812	21.3863	-95.3239	-7.02854
	20.8752	10.7051	-50.4367	21.9797		20.8752	10.7051	-50.4367	23.2026
	1.69321	-13.0507	-80.9326	24.8921		1.69321	-13.0507	-80.9326	25.0485
	21.097	0.366443	-56.3486	-25.1914		21.097	0.366443	-56.3486	22.3148
	-5.93839	-21.9577	-71.7531	-20.0998		-5.93839	-21.9577	-71.7531	26.1663
	-19.1818	2.09863	-36.053	-6.81307		-19.1818	2.09863	-36.053	-4.99661
	4.0658	-21.4228	-38.1428	-15.9283		4.0658	-21.4228	-38.1428	23.0705
	29.5163	2.16272	-89.1662	-25.1863		29.5163	2.16272	-89.1662	25.9848
	-17.5306	27.6565	-59.5146	26.8829		-17.5306	27.6565	-59.5146	27.0574
	23.5336	27.0253	-45.8104	21.6064		23.5336	27.0253	-45.8104	25.74
	24.2387	-6.40061	-88.7937	24.9413		24.2387	-6.40061	-88.7937	25.0774
	13.8179	-31.3681	-63.4858	-4.38193		13.8179	-31.3681	-63.4858	-18.9855
	-2.79388	35.8481	-63.1181	-17.3077		-2.79388	35.8481	-63.1181	25.232
	1.27202	19.1524	-53.3826	24.6596		1.27202	19.1524	-53.3826	25.3508
	-19.7025	-2.33998	-33.9314	-6.03287		-19.7025	-2.33998	-33.9314	-8.89241
	23.5667	36.5119	-30.1692	-3.75952		23.5667	36.5119	-30.1692	-7.97174
	17.8772	7.41606	-84.4474	20.1206		17.8772	7.41606	-84.4474	21.4577
	-1.77241	-20.1563	-40.4759	-4.07588		-1.77241	-20.1563	-40.4759	-8.47125
	-12.3712	9.5738	-52.4514	-5.04762		-12.3712	9.5738	-52.4514	-19.9553
	-7.15841	42.9033	-83.155	-3.83764		-7.15841	42.9033	-83.155	-2.45278
	-6.95988	-25.3863	-69.8813	-4.06241		-6.95988	-25.3863	-69.8813	-19.6138
	29.635	-3.60466	-98.1272	25.1618		29.635	-3.60466	-98.1272	25.634
	32.7538	9.23054	-69.4004	-4.15406		32.7538	9.23054	-69.4004	6.08771
	40.8858	4.13825	-76.9106	-3.60821		40.8858	4.13825	-76.9106	-7.91547
	-18.2081	7.42164	-79.8573	23.3924		-18.2081	7.42164	-79.8573	24.6927
	2.93318	21.5138	-85.6239	-4.30807		2.93318	21.5138	-85.6239	-5.29105
	-6.12279	-5.099	-101.978	-4.00519		-6.12279	-5.099	-101.978	-6.80918
	8.17059	-27.1544	-55.7315	-11.7757		8.17059	-27.1544	-55.7315	24.1694
	-21.1063	-43.5249	-95.1502	-6.53799		-21.1063	-43.5249	-95.1502	-16.9022
	-5.20628	7.64048	-108.379	-3.428		-5.20628	7.64048	-108.379	1.84585
	10.8378	-34.0067	-45.529	-4.53925		10.8378	-34.0067	-45.529	-14.4071
	-13.8718	18.4993	-98.4976	-5.08744		-13.8718	18.4993	-98.4976	-7.68183
	-16.2125	2.60218	-50.7159	20.4517		-16.2125	2.60218	-50.7159	23.0797
	15.7706	24.3918	-55.6891	25.5754		15.7706	24.3918	-55.6891	26.8413
	-20.0243	5.68361	-81.3422	24.9144		-20.0243	5.68361	-81.3422	23.2494
	-37.9878	29.2564	-94.4744	-4.70167		-37.9878	29.2564	-94.4744	-8.78454
	41.5984	-12.7862	-80.2783	-5.01435		41.5984	-12.7862	-80.2783	-3.63826
	-11.422	22.611	-54.9029	-18.9109		-11.422	22.611	-54.9029	21.2411
	-33.7522	-21.7266	-69.8516	-4.6466		-33.7522	-21.7266	-69.8516	2.28071
	-0.387597	-0.0381714	-101.302	-4.13643		-0.387597	-0.0381714	-101.302	-19.5376
	10.6422	-30.2607	-37.2164	-3.83416		10.6422	-30.2607	-37.2164	1.61661
	-26.8172	-6.3438	-81.33	-5.47091		-26.8172	-6.3438	-81.33	-17.4038
	-3.13184	9.99115	-80.7559	23.1918		-3.13184	9.99115	-80.7559	25.0462
	-20.6526	50.511	-96.1215	-10.4366		-20.6526	50.511	-96.1215	-5.85744
	-1.03914	46.9258	-49.9374	-3.57956		-1.03914	46.9258	-49.9374	-6.13489
	-31.4957	13.5399	-50.0365	23.8606		-31.4957	13.5399	-50.0365	22.8125
	23.832	-13.9939	-67.5235	20.1371		23.832	-13.9939	-67.5235	22.1267
	-7.61108	25.3668	-89.2004	-4.01379		-7.61108	25.3668	-89.2004	2.1536
	9.81733	7.53805	-92.7208	-18.137		9.81733	7.53805	-92.7208	24.7233
	-11.1032	-14.5449	-63.9805	20.8744		-11.1032	-14.5449	-63.9805	22.3634
	16.5538	8.9108	-45.0363	22.8129		16.5538	8.9108	-45.0363	23.0512
	-25.1801	48.5098	-52.306	-4.90509		-25.1801	48.5098	-52.306	-4.23209
	-34.9222	36.4902	-49.5479	25.0142		-34.9222	36.4902	-49.5479	25.1309
	-27.7191	-11.3037	-90.5991	20.9947		-27.7191	-11.3037	-90.5991	22.1861
	12.5341	14.9458	-91.9725	-5.37718		12.5341	14.9458	-91.9725	-5.09083
	-37.0347	19.3515	-54.0909	-5.76378		-37.0347	19.3515	-54.0909	7.94153
	11.1677	-33.4045	-48.2935	-4.37239		11.1677	-33.4045	-48.2935	-5.05803
	-15.8316	13.1157	-95.392	-21.3188		-15.8316	13.1157	-95.392	23.0012
	3.61159	-20.2968	-88.6099	-4.9342		3.61159	-20.2968	-88.6099	-7.76371
	19.654	1.35107	-40.6628	22.0185		19.654	1.35107	-40.6628	23.2777
	21.4715	30.0568	-65.9938	-7.55437		21.4715	30.0568	-65.9938	4.62826
	14.3556	7.09861	-35.3398	-16.2335		14.3556	7.09861	-35.3398	24.3185
	-25.9722	29.676	-58.9716	22.9343		-25.9722	29.676	-58.9716	22.7144
	-5.65172	18.0339	-46.4484	23.1277		-5.65172	18.0339	-46.4484	23.3282
	-13.3857	-2.64513	-94.1075	20.8182		-13.3857	-2.64513	-94.1075	22.3873
	-16.5867	6.50315	-44.5967	-22.1174		-16.5867	6.50315	-44.5967	26.3461
	-10.4775	33.6664	-39.8135	-4.09868		-10.4775	33.6664	-39.8135	-19.9969
	18.1728	-21.01	-59.2852	-10.2695		18.1728	-21.01	-59.2852	25.2991
	28.9647	17.4665	-56.5397	-13.5895		28.9647	17.4665	-56.5397	25.2109
	15.6334	7.93624	-37.7465	-6.40148		15.6334	7.93624	-37.7465	6.45296
	-25.8043	3.36335	-44.6042	-28.4717		-25.8043	3.36335	-44.6042	25.4862
	2.99236	-25.9313	-32.2857	-3.98009		2.99236	-25.9313	-32.2857	5.00155
	-4.88389	2.57679	-57.4976	24.8936		-4.88389	2.57679	-57.4976	24.1768
	21.9497	7.92441	-68.0454	24.1698		21.9497	7.92441	-68.0454	25.0799
	36.8997	30.2351	-71.8455	-3.47899		36.8997	30.2351	-71.8455	-7.82339
	-4.2758	41.0175	-62.2007	-17.159		-4.2758	41.0175	-62.2007	25.1875
	-10.8805	8.64528	-78.312	26.1437		-10.8805	8.64528	-78.312	27.7665
	-8.0042	-5.88451	-87.2584	22.6442		-8.0042	-5.88451	-87.2584	22.0176
	47.724	-24.2022	-55.9583	-4.81908		47.724	-24.2022	-55.9583	8.39549
	-24.6	-30.7541	-87.1607	-4.02184		-24.6	-30.7541	-87.1607	-8.76805
	-3.49988	-37.4934	-42.8345	-15.0364		-3.49988	-37.4934	-42.8345	25.1758
	-42.1277	9.69412	-47.291	-4.69233		-42.1277	9.69412	-47.291	11.7097
	-17.5354	-11.2512	-76.2153	23.0748		-17.5354	-11.2512	-76.2153	23.1735
	-17.1638	-17.5675	-88.6352	-4.26996		-17.1638	-17.5675	-88.6352	-8.58622
	-15.8613	31.4523	-49.436	-4.94969		-15.8613	31.4523	-49.436	-8.66284
	10.8448	-24.1504	-43.9022	-17.7819		10.8448	-24.1504	-43.9022	22.414
	-26.5235	15.6367	-44.2101	-11.2997		-26.5235	15.6367	-44.2101	-18.9727
	-21.022	49.8438	-59.5011	-4.85758		-21.022	49.8438	-59.5011	-5.69767
	-13.877	3.02655	-101.409	-3.71568		-13.877	3.02655	-101.409	-5.8547
	-8.67685	-24.7897	-86.0908	-4.98912		-8.67685	-24.7897	-86.0908	-19.6775
	17.3122	-34.7612	-54.5886	-4.42199		17.3122	-34.7612	-54.5886	1.42699
	-41.0257	33.5887	-91.538	-4.54783		-41.0257	33.5887	-91.538	-7.99182
	-7.5567	28.0702	-46.5644	-20.4845		-7.5567	28.0702	-46.5644	25.2884
	-8.10105	-2.91046	-81.1363	27.4115		-8.10105	-2.91046	-81.1363	29.7777
	-4.915	18.5092	-78.2328	25.4738		-4.915	18.5092	-78.2328	25.3972
	4.14065	7.76019	-62.5799	24.9797		4.14065	7.76019	-62.5799	25.8095
	-18.0926	16.2445	-95.5288	-6.65004		-18.0926	16.2445	-95.5288	-20.2706
	19.1908	7.29356	-99.2779	-5.0711		19.1908	7.29356	-99.2779	-20.0216
	38.3894	8.83986	-66.0716	-3.96378		38.3894	8.83986	-66.0716	-1.38143
	-23.264	14.9183	-91.2318	-4.5014		-23.264	14.9183	-91.2318	-8.77054
	-22.9598	-11.6537	-98.5348	-5.35529		-22.9598	-11.6537	-98.5348	-5.18076
	-9.30359	19.9698	-94.4726	-3.89373		-9.30359	19.9698	-94.4726	-7.52938
	-11.5285	-10.193	-108.335	-4.74248		-11.5285	-10.193	-108.335	-2.63062
	37.5384	-10.3698	-36.235	-4.8165		37.5384	-10.3698	-36.235	-13.6654
	11.064	22.8574	-82.2912	-4.56438		11.064	22.8574	-82.2912	14.4568
	23.4894	-19.7468	-57.4489	-3.85587		23.4894	-19.7468	-57.4489	-5.44348
	-8.1247	-24.4043	-69.3818	-22.4198		-8.1247	-24.4043	-69.3818	24.5607
	17.5193	-37.1087	-46.7808	-3.93105		17.5193	-37.1087	-46.7808	5.0555
	19.7099	28.4619	-71.828	23.6464		19.7099	28.4619	-71.828	23.2635
	-4.5919	-5.28781	-43.1654	22.6826		-4.5919	-5.28781	-43.1654	25.291
	-32.4304	-15.6945	-88.9408	24.8861		-32.4304	-15.6945	-88.9408	25.5837
	3.72298	4.2141	-99.2246	-22.8302		3.72298	4.2141	-99.2246	25.4696
	-21.7751	-21.5372	-111.247	-3.94159		-21.7751	-21.5372	-111.247	-8.07661
	13.9404	-14.241	-40.1217	20.8918		13.9404	-14.241	-40.1217	23.0816
	53.5224	-6.75839	-78.3027	-3.589		53.5224	-6.75839	-78.3027	-7.98288
	18.6212	-15.7301	-90.0465	21.7375		18.6212	-15.7301	-90.0465	24.3329
	-8.55349	9.31683	-52.9453	24.3498		-8.55349	9.31683	-52.9453	25.3486
	-24.9331	-1.67784	-42.3405	25.0194		-24.9331	-1.67784	-42.3405	23.1019
	-5.92411	-12.5854	-52.8709	24.9583		-5.92411	-12.5854	-52.8709	23.9564
	27.3774	23.7012	-96.2428	-5.6496		27.3774	23.7012	-96.2428	-14.0831
	-8.41362	3.10873	-58.9288	25.7501		-8.41362	3.10873	-58.9288	27.573
	3.66452	19.2654	-38.2707	-3.2845		3.66452	19.2654	-38.2707	-8.85249
	18.0048	20.7509	-95.3221	-4.63432		18.0048	20.7509	-95.3221	-19.0318
	14.6177	8.24661	-99.307	-4.65696		14.6177	8.24661	-99.307	0.00807161
	22.8505	-17.9089	-85.8499	23.7356		22.8505	-17.9089	-85.8499	25.2402
	16.6462	22.4941	-39.6765	-5.00131		16.6462	22.4941	-39.6765	-15.141
	-10.6194	-0.292268	-71.8615	24.1561		-10.6194	-0.292268	-71.8615	25.9231
	-12.4701	8.6629	-89.7483	24.3364		-12.4701	8.6629	-89.7483	24.969
	7.31418	0.232799	-62.5484	21.7281		7.31418	0.232799	-62.5484	23.9228
	-15.7203	4.61991	-52.5631	23.9309		-15.7203	4.61991	-52.5631	23.3132
	-19.6357	1.02622	-80.5229	24.383		-19.6357	1.02622	-80.5229	25.9072
	-27.7052	22.0887	-92.5765	-4.3429		-27.7052	22.0887	-92.5765	-4.23858
	-13.1939	23.9175	-57.8254	19.7146		-13.1939	23.9175	-57.8254	22.8821
	10.8522	-31.4659	-76.4805	-5.75241		10.8522	-31.4659	-76.4805	-19.4251
	-18.0974	-24.2994	-38.8064	-4.13013		-18.0974	-24.2994	-38.8064	-7.40275
	-14.5774	14.8899	-46.7321	-4.42316		-14.5774	14.8899	-46.7321	-17.4384
	-16.1924	5.6837	-54.7264	22.5936		-16.1924	5.6837	-54.7264	22.3919
	1.04424	11.4355	-33.9806	-4.0262		1.04424	11.4355	-33.9806	1.28402
	4.79317	48.6843	-47.4372	-3.73256		4.79317	48.6843	-47.4372	-5.08625
	-32.752	-13.8706	-89.1415	21.7721		-32.752	-13.8706	-89.1415	22.2237
	-5.88661	-11.4972	-53.1121	24.0014		-5.88661	-11.4972	-53.1121	25.6081
	-4.51367	28.7591	-52.0707	23.652		-4.51367	28.7591	-52.0707	25.0912
	42.0598	-1.81196	-86.3116	21.9014		42.0598	-1.81196	-86.3116	24.9591
	-11.1138	-7.4096	-47.7579	12.0208		-11.1138	-7.4096	-47.7579	24.2698
	6.04556	-2.57172	-57.8616	24.9631		6.04556	-2.57172	-57.8616	23.2318
	-0.350064	11.4098	-71.089	24.0407		-0.350064	11.4098	-71.089	24.7092
	14.4203	-14.8588	-95.4773	-4.95551		14.4203	-14.8588	-95.4773	-19.2182
	4.51282	4.06046	-100.478	-4.57062		4.51282	4.06046	-100.478	-19.1896
	-12.8361	28.2999	-35.2313	-4.27314		-12.8361	28.2999	-35.2313	-4.27103
	-3.21002	40.763	-75.9822	-5.05375		-3.21002	40.763	-75.9822	-17.4506
	18.3411	-6.85061	-45.5191	23.7399		18.3411	-6.85061	-45.5191	24.8102
	4.58978	16.9236	-85.3195	-20.0503		4.58978	16.9236	-85.3195	22.4112
	-14.4628	26.7763	-49.5182	20.4039		-14.4628	26.7763	-49.5182	25.2557
	8.00761	-2.11828	-75.1069	24.9507		8.00761	-2.11828	-75.1069	25.4803
	-30.7407	-0.883488	-77.9405	23.96		-30.7407	-0.883488	-77.9405	25.2304
	-12.148	41.9011	-45.7194	-4.15		-12.148	41.9011	-45.7194	-1.50516
	2.80486	17.7449	-60.0803	24.9611		2.80486	17.7449	-60.0803	24.8556
	34.4349	0.445357	-55.7303	-3.82346		34.4349	0.445357	-55.7303	-16.8269
	19.5779	-1.02391	-95.7221	-18.9121		19.5779	-1.02391	-95.7221	24.7043
	1.16493	0.4001	-53.0278	21.4384		1.16493	0.4001	-53.0278	22.8281
	-23.149	-11.1391	-78.7725	27.1941		-23.149	-11.1391	-78.7725	28.916
	-25.7453	-14.5791	-53.4912	21.9083		-25.7453	-14.5791	-53.4912	23.0081
	17.2881	7.15361	-79.5936	20.4188		17.2881	7.15361	-79.5936	22.0769
	-56.629	17.7138	-84.946	-4.95019		-56.629	17.7138	-84.946	-15.1655
	-33.6168	22.1397	-58.8606	23.6719		-33.6168	22.1397	-58.8606	22.7824
	-0.131556	-15.557	-80.9426	24.7377		-0.131556	-15.557	-80.9426	26.5496
	3.83369	-30.3812	-60.595	-3.92432		3.83369	-30.3812	-60.595	4.821
	-9.36085	-38.2405	-54.7682	-4.16394		-9.36085	-38.2405	-54.7682	-16.8544
	29.6087	-37.5545	-46.5866	-3.63481		29.6087	-37.5545	-46.5866	-8.60207
	16.5272	9.6318	-58.6822	25.2388		16.5272	9.6318	-58.6822	25.5848
	-14.6188	31.6246	-68.5849	-17.1794		-14.6188	31.6246	-68.5849	23.0442
	10.9267	-7.1151	-60.0642	22.2481		10.9267	-7.1151	-60.0642	23.4826
	-20.1078	24.5711	-31.1149	-3.88797		-20.1078	24.5711	-31.1149	1.21654
	-6.07485	21.1657	-48.7093	-14.392		-6.07485	21.1657	-48.7093	25.5669
	-18.2109	5.41105	-54.0689	25.7109		-18.2109	5.41105	-54.0689	27.5922
	-16.6029	-14.4776	-74.3763	25.2402		-16.6029	-14.4776	-74.3763	23.7257
	35.6818	-3.48831	-86.635	20.8041		35.6818	-3.48831	-86.635	22.6701
	32.9943	3.53846	-89.516	-22.3262		32.9943	3.53846	-89.516	25.1909
	41.3252	23.6266	-49.5212	-5.01453		41.3252	23.6266	-49.5212	-18.3854
	13.4082	-19.6099	-64.0317	22.2968		13.4082	-19.6099	-64.0317	22.9887
	-13.6831	8.88802	-69.245	24.1126		-13.6831	8.88802	-69.245	22.9621
	2.94761	5.40324	-35.1399	-4.42761		2.94761	5.40324	-35.1399	-13.6862
	18.0782	8.63419	-63.4597	24.3864		18.0782	8.63419	-63.4597	25.4876
	-28.4597	20.2548	-87.699	-5.53954		-28.4597	20.2548	-87.699	-9.03054
	-28.9755	-23.2373	-96.9249	-4.23782		-28.9755	-23.2373	-96.9249	-1.42081
	23.6552	-40.1921	-58.266	-3.73506		23.6552	-40.1921	-58.266	-5.14153
	28.8511	-1.96793	-62.6552	21.9427		28.8511	-1.96793	-62.6552	23.2689
	-29.0955	-12.8015	-68.6894	-6.35655		-29.0955	-12.8015	-68.6894	1.20733
	-25.0889	-6.52365	-62.1867	-4.59219		-25.0889	-6.52365	-62.1867	4.55081
	35.6558	38.1558	-96.9836	-4.86591		35.6558	38.1558	-96.9836	-19.4354
	-2.66893	-4.62222	-44.4284	-4.88438		-2.66893	-4.62222	-44.4284	-14.2123
	-27.4307	21.981	-58.6961	23.002		-27.4307	21.981	-58.6961	22.9758
	17.8471	-2.74309	-100.928	-25.5915		17.8471	-2.74309	-100.928	25.3082
	19.3875	-19.3357	-49.9322	-14.547		19.3875	-19.3357	-49.9322	25.737
	0.450977	-26.9	-44.088	-24.588		0.450977	-26.9	-44.088	25.1827
	-33.559	-11.3222	-75.6511	22.5761		-33.559	-11.3222	-75.6511	23.1216
	-35.1309	-8.29159	-76.2306	-4.53228		-35.1309	-8.29159	-76.2306	-18.8121
	6.77122	30.6322	-46.8017	-24.5457		6.77122	30.6322	-46.8017	23.0254
	20.3785	18.1869	-89.5619	-3.83216		20.3785	18.1869	-89.5619	-5.49852
	-7.00673	-9.34102	-60.0706	24.4647		-7.00673	-9.34102	-60.0706	23.3617
	-8.72732	12.9916	-87.5989	24.8964		-8.72732	12.9916	-87.5989	23.4064
	-3.49154	32.0977	-53.0264	-4.6184		-3.49154	32.0977	-53.0264	10.1856
	16.1562	18.1614	-81.8323	-4.26555		16.1562	18.1614	-81.8323	2.34857
	-20.5468	41.0649	-82.3206	-4.19773		-20.5468	41.0649	-82.3206	-5.69336
	-3.5952	7.11714	-101.059	-4.3031		-3.5952	7.11714	-101.059	-5.75256
	11.7304	-21.1467	-44.6853	-20.0928		11.7304	-21.1467	-44.6853	22.5827
	-8.57926	13.5245	-78.2563	20.9226		-8.57926	13.5245	-78.2563	22.248
	1.57528	8.8612	-114.489	-4.06106		1.57528	8.8612	-114.489	-3.7052
	32.3091	7.60375	-90.9491	-4.34109		32.3091	7.60375	-90.9491	5.55342
	9.82382	-17.804	-60.0642	-22.7405		9.82382	-17.804	-60.0642	22.8924
	-3.02526	11.1655	-72.0718	24.7574		-3.02526	11.1655	-72.0718	25.1273
	17.1331	-6.28798	-87.9492	22.9111		17.1331	-6.28798	-87.9492	22.8372
	-14.3855	-1.30977	-44.3994	-3.74944		-14.3855	-1.30977	-44.3994	-4.12168
	-26.1154	39.2604	-44.8153	-6.84978		-26.1154	39.2604	-44.8153	-2.81485
	15.5385	0.322857	-21.5436	-3.29267		15.5385	0.322857	-21.5436	-8.6874
	37.6253	2.81122	-59.0753	-15.7117		37.6253	2.81122	-59.0753	24.6589
	15.0411	2.70781	-81.6367	24.8853		15.0411	2.70781	-81.6367	25.5807
	-23.9654	25.8925	-66.3565	21.8421		-23.9654	25.8925	-66.3565	22.9652
	-20.5314	-21.4516	-109.95	-3.46688		-20.5314	-21.4516	-109.95	-8.96925
	3.97712	-51.2918	-61.3654	-3.42553		3.97712	-51.2918	-61.3654	-5.20793
	-29.9184	-23.9496	-50.2586	-4.2393		-29.9184	-23.9496	-50.2586	-1.80429
	25.2076	0.285358	-62.2894	26.018		25.2076	0.285358	-62.2894	27.2532
	9.34284	13.7608	-72.8056	26.9689		9.34284	13.7608	-72.8056	27.5325
	17.442	5.67397	-84.1149	26.0184		17.442	5.67397	-84.1149	26.3092
	9.56708	13.5966	-85.1838	-12.4971		9.56708	13.5966	-85.1838	24.5945
	16.4267	10.1714	-86.3211	22.7297		16.4267	10.1714	-86.3211	23.1203
	17.4164	-2.13712	-78.3125	22.7327		17.4164	-2.13712	-78.3125	24.5313
	36.6127	37.9563	-52.6287	-4.70094		36.6127	37.9563	-52.6287	-15.1475
	14.1873	-28.6001	-37.7558	-23.4038		14.1873	-28.6001	-37.7558	24.544
	-30.1704	-9.99194	-77.3475	-4.85529		-30.1704	-9.99194	-77.3475	-1.54145
	16.0167	-14.3911	-118.997	-3.78837		16.0167	-14.3911	-118.997	-2.62069
	21.6491	-28.9754	-66.638	23.6226		21.6491	-28.9754	-66.638	23.542
	-28.9404	18.4	-43.5491	-6.4476		-28.9404	18.4	-43.5491	-8.75599
	4.73629	21.3131	-70.6665	22.5729		4.73629	21.3131	-70.6665	25.1672
	-26.5417	-6.3554	-88.0992	25.4739		-26.5417	-6.3554	-88.0992	25.648
	-36.7926	-17.8016	-43.9584	-3.70931		-36.7926	-17.8016	-43.9584	-7.66323
	9.70737	23.5136	-85.628	-22.0431		9.70737	23.5136	-85.628	24.6528
	-6.17975	24.0042	-56.6156	24.4595		-6.17975	24.0042	-56.6156	23.7379
	4.35213	7.47203	-94.9158	23.9562		4.35213	7.47203	-94.9158	23.2539
	14.2082	22.3486	-70.0579	25.6071		14.2082	22.3486	-70.0579	25.6954
	-2.46566	-14.1493	-90.9908	25.9785		-2.46566	-14.1493	-90.9908	25.4731
	-55.9712	34.9372	-65.9907	-4.11894		-55.9712	34.9372	-65.9907	-5.97726
	12.9292	-1.88405	-63.6193	25.0375		12.9292	-1.88405	-63.6193	25.9607
	8.07485	-1.64445	-106.589	-4.32887		8.07485	-1.64445	-106.589	-17.2141
	10.6635	-32.9027	-82.5913	-3.90783		10.6635	-32.9027	-82.5913	-7.43027
	32.8801	13.709	-99.955	-4.78796		32.8801	13.709	-99.955	1.88631
	25.2421	-18.3481	-59.2616	-14.5105		25.2421	-18.3481	-59.2616	24.6219
	-7.52115	-1.88534	-70.5763	21.4122		-7.52115	-1.88534	-70.5763	22.2969
	17.1077	-0.43677	-82.1752	23.4338		17.1077	-0.43677	-82.1752	25.1476
	-29.3042	-1.25417	-72.0913	24.0325		-29.3042	-1.25417	-72.0913	25.2928
	19.7135	-10.0581	-85.736	21.2104		19.7135	-10.0581	-85.736	22.3596
	-35.545	23.2077	-80.0062	-5.44327		-35.545	23.2077	-80.0062	-15.3901
	-9.92523	-33.1261	-52.6843	-4.01199		-9.92523	-33.1261	-52.6843	4.37278
	10.2177	-11.4714	-27.9977	-5.18139		10.2177	-11.4714	-27.9977	-14.6528
	19.963	0.552088	-94.3301	23.2768		19.963	0.552088	-94.3301	23.1029
	14.4175	18.3044	-94.3705	-8.19972		14.4175	18.3044	-94.3705	-19.4663
	14.6944	6.89106	-81.2686	23.9772		14.6944	6.89106	-81.2686	25.0851
	20.9933	40.328	-25.8324	-3.74805		20.9933	40.328	-25.8324	-7.7931
	23.1483	12.7066	-106.301	-5.86608		23.1483	12.7066	-106.301	3.89736
	-42.6711	27.3867	-68.7658	-6.04938		-42.6711	27.3867	-68.7658	-13.8569
	6.75158	22.4688	-89.7577	9.01452		6.75158	22.4688	-89.7577	25.203
	35.1077	32.1035	-32.5434	-5.18766		35.1077	32.1035	-32.5434	-19.8298
	-24.7004	7.44243	-58.823	25.0265		-24.7004	7.44243	-58.823	25.6223
	26.6759	6.93784	-77.543	-18.2187		26.6759	6.93784	-77.543	26.3593
	-19.6019	27.5269	-91.8439	-5.73777		-19.6019	27.5269	-91.8439	-3.91393
	18.489	-11.5677	-40.1962	-4.04293		18.489	-11.5677	-40.1962	3.88806
	36.7114	-1.25854	-86.8445	24.3732		36.7114	-1.25854	-86.8445	25.5301
	13.798	36.2647	-85.3578	-5.02361		13.798	36.2647	-85.3578	-5.38205
	21.829	-3.38703	-119.909	-4.75803		21.829	-3.38703	-119.909	-4.56402
	6.29304	13.3103	-86.7312	20.5248		6.29304	13.3103	-86.7312	22.4445
	33.1992	-14.474	-33.9952	-4.10491		33.1992	-14.474	-33.9952	-14.7601
	2.45083	-6.80154	-99.773	-4.58895		2.45083	-6.80154	-99.773	-14.0242
	43.5102	17.0967	-48.4258	-4.27092		43.5102	17.0967	-48.4258	-5.00738
	-21.1308	6.62797	-83.6574	23.5439		-21.1308	6.62797	-83.6574	22.8431
	-41.0851	-11.8136	-87.912	-5.09413		-41.0851	-11.8136	-87.912	0.114457
	7.53994	-8.09511	-64.4164	27.8607		7.53994	-8.09511	-64.4164	28.1543
	-24.6497	26.8828	-87.8728	-4.38198		-24.6497	26.8828	-87.8728	-5.70166
	0.643822	1.31683	-108.104	-4.40546		0.643822	1.31683	-108.104	-14.971
	-34.4284	40.4398	-89.7424	-8.85742		-34.4284	40.4398	-89.7424	-8.79556
	-1.01152	2.64734	-72.5567	24.2833		-1.01152	2.64734	-72.5567	25.7134
	10.2537	-23.6618	-72.0422	-5.0263		10.2537	-23.6618	-72.0422	0.0339176
	-3.47477	10.4655	-61.4347	25.1901		-3.47477	10.4655	-61.4347	27.4276
	0.206223	23.2261	-60.4632	-26.6327		0.206223	23.2261	-60.4632	22.8385
	26.4824	34.7662	-99.1713	-5.46917		26.4824	34.7662	-99.1713	-20.0255
	12.654	4.22361	-44.068	25.9738		12.654	4.22361	-44.068	27.6007
	-9.61566	3.52288	-84.951	23.7049		-9.61566	3.52288	-84.951	24.5859
	19.6953	33.2824	-27.283	-3.89667		19.6953	33.2824	-27.283	-20.0459
	-20.8916	-11.7719	-61.3684	20.1648		-20.8916	-11.7719	-61.3684	22.067
	33.1386	0.285353	-60.3644	-27.3647		33.1386	0.285353	-60.3644	25.6936
	-4.26305	18.912	-72.623	23.814		-4.26305	18.912	-72.623	25.2336
	4.78421	26.3881	-57.2949	-20.0383		4.78421	26.3881	-57.2949	25.4792
	36.0926	2.49492	-58.4299	-3.60308		36.0926	2.49492	-58.4299	-7.40823
	-31.6537	22.7688	-62.6516	15.6427		-31.6537	22.7688	-62.6516	25.1197
	0.88809	-26.5557	-50.0258	-26.6019		0.88809	-26.5557	-50.0258	25.7206
	17.6435	21.7575	-102.6	-4.85893		17.6435	21.7575	-102.6	-14.7141
	5.95554	-27.3316	-65.2543	-17.524		5.95554	-27.3316	-65.2543	25.3469
	-16.9131	-1.08069	-81.5434	22.7978		-16.9131	-1.08069	-81.5434	24.4028
	-14.8497	-4.39454	-94.9331	23.2676		-14.8497	-4.39454	-94.9331	23.3371
	31.8028	-11.9389	-46.9737	-3.81302		31.8028	-11.9389	-46.9737	2.39389
	21.7519	-5.1955	-61.6136	23.706		21.7519	-5.1955	-61.6136	23.4566
	-37.2103	24.3956	-91.5451	-6.37739		-37.2103	24.3956	-91.5451	2.6156
	-15.0397	-11.0204	-95.3201	23.7529		-15.0397	-11.0204	-95.3201	23.295
	-7.59363	-6.60006	-76.7575	23.8618		-7.59363	-6.60006	-76.7575	22.7615
	-14.1599	17.2805	-101.812	-21.7418		-14.1599	17.2805	-101.812	23.0191
	11.2109	21.763	-42.7907	-4.33457		11.2109	21.763	-42.7907	-7.03543
	-18.7973	-8.8533	-40.9685	-6.65838		-18.7973	-8.8533	-40.9685	-14.6081
	48.6477	12.7243	-99.0133	-6.03709		48.6477	12.7243	-99.0133	0.856692
	10.7051	16.0537	-64.9455	22.8974		10.7051	16.0537	-64.9455	25.0201
	7.35961	-21.595	-78.0472	21.6378		7.35961	-21.595	-78.0472	22.6952
	30.6843	-1.71006	-62.0371	-14.401		30.6843	-1.71006	-62.0371	24.6615
	-8.51863	31.0258	-65.4721	24.9449		-8.51863	31.0258	-65.4721	25.9086
	20.9663	-10.1607	-39.9474	-4.8387		20.9663	-10.1607	-39.9474	7.49022
	-9.49231	19.0928	-101.638	-4.79102		-9.49231	19.0928	-101.638	-20.4047
	-29.4146	21.5745	-69.9016	21.0878		-29.4146	21.5745	-69.9016	22.0621
	4.14928	25.6844	-71.0629	-4.82725		4.14928	25.6844	-71.0629	-18.8186
	-24.216	8.8351	-60.7618	23.2255		-24.216	8.8351	-60.7618	22.9621
	14.5844	35.2074	-39.4678	-4.15453		14.5844	35.2074	-39.4678	-16.8293
	-10.9015	31.7363	-50.3306	20.8133		-10.9015	31.7363	-50.3306	22.4524
	33.9939	-9.21079	-95.1708	-5.77524		33.9939	-9.21079	-95.1708	2.98906
	-14.8233	29.287	-64.9614	23.6185		-14.8233	29.287	-64.9614	23.3466
	5.77601	-9.07148	-44.184	26.3733		5.77601	-9.07148	-44.184	26.0033
	-0.83508	-2.85536	-79.8313	24.5366		-0.83508	-2.85536	-79.8313	25.7398
	-25.3199	20.9785	-26.1446	-4.78688		-25.3199	20.9785	-26.1446	-3.00763
	19.2453	-34.472	-90.2639	-4.70848		19.2453	-34.472	-90.2639	10.4525
	-27.103	18.8306	-67.9482	-4.57086		-27.103	18.8306	-67.9482	-5.18185
	-8.9509	4.53416	-65.0083	26.4234		-8.9509	4.53416	-65.0083	27.5614
	3.56913	23.4799	-60.0995	22.9945		3.56913	23.4799	-60.0995	23.0274
	-33.3206	-0.643263	-73.0571	-4.21054		-33.3206	-0.643263	-73.0571	9.19946
	-7.44647	11.741	-87.7186	25.1221		-7.44647	11.741	-87.7186	25.5608
	7.92085	0.194198	-104.881	-3.51646		7.92085	0.194198	-104.881	-6.96824
	-23.2732	7.59552	-37.889	23.4682		-23.2732	7.59552	-37.889	25.3543
	9.13329	4.80503	-66.9234	21.996		9.13329	4.80503	-66.9234	22.7045
	-25.7424	1.74402	-48.9637	-5.46873		-25.7424	1.74402	-48.9637	-19.5497
	-39.4657	2.10078	-67.2911	-4.63299		-39.4657	2.10078	-67.2911	-15.0353
	-24.6118	27.9079	-70.647	-25.0482		-24.6118	27.9079	-70.647	25.5535
	0.532127	-38.2136	-71.0887	-3.94568		0.532127	-38.2136	-71.0887	-5.96389
	7.4807	4.58106	-75.3266	26.9032		7.4807	4.58106	-75.3266	28.0336
	-1.77331	45.8406	-47.9651	-3.89193		-1.77331	45.8406	-47.9651	-7.89044
	24.0249	15.2267	-62.5792	23.1604		24.0249	15.2267	-62.5792	23.2497
	-27.0066	-4.61895	-57.1239	-17.4311		-27.0066	-4.61895	-57.1239	23.0348
	-1.6343	13.5078	-39.848	-4.15102		-1.6343	13.5078	-39.848	11.9585
	11.7368	19.6335	-47.1221	23.8761		11.7368	19.6335	-47.1221	25.1167
	-3.21322	-25.3818	-44.3521	-28.0889		-3.21322	-25.3818	-44.3521	23.0957
	-20.8315	5.15795	-96.9138	-24.312		-20.8315	5.15795	-96.9138	22.8732
	9.80595	61.7597	-37.6602	-4.849		9.80595	61.7597	-37.6602	2.86421
	-31.7629	35.1325	-40.9275	-5.83898		-31.7629	35.1325	-40.9275	-20.0862
	-3.02068	-5.68779	-58.2556	23.1815		-3.02068	-5.68779	-58.2556	23.0878
	-5.70739	-11.8503	-64.7611	25.7303		-5.70739	-11.8503	-64.7611	28.0643
	-37.6563	7.39973	-52.9851	-4.72955		-37.6563	7.39973	-52.9851	-5.15929
	-43.9577	1.40314	-112.588	-4.6862		-43.9577	1.40314	-112.588	2.81558
	-10.8611	-9.58308	-72.8427	25.8107		-10.8611	-9.58308	-72.8427	27.1638
	11.9852	11.5887	-80.2396	26.1397		11.9852	11.5887	-80.2396	27.2529
	-3.72449	-19.7283	-53.1806	-4.37692		-3.72449	-19.7283	-53.1806	-1.40352
	-7.25292	-23.397	-39.6166	-3.99943		-7.25292	-23.397	-39.6166	8.35734
	-3.62968	7.59198	-75.7223	27.609		-3.62968	7.59198	-75.7223	28.1216
	1.66665	1.03598	-95.0902	24.6947		1.66665	1.03598	-95.0902	23.6229
	50.9814	15.9872	-42.4859	-5.96359		50.9814	15.9872	-42.4859	-18.465
	24.0912	-19.608	-65.7702	23.7032		24.0912	-19.608	-65.7702	25.1375
	20.8556	18.8187	-84.7809	-4.01731		20.8556	18.8187	-84.7809	-7.55589
	28.3036	44.726	-33.6562	-5.21252		28.3036	44.726	-33.6562	5.0483
	5.95758	41.7195	-53.3289	-3.97215		5.95758	41.7195	-53.3289	7.61929
	-19.541	26.7135	-69.3517	25.1319		-19.541	26.7135	-69.3517	25.9368
	-32.8092	20.4575	-46.4773	-27.4044		-32.8092	20.4575	-46.4773	25.2099
	19.437	-10.2812	-43.2402	-4.74086		19.437	-10.2812	-43.2402	-20.2735
	8.16163	8.57058	-86.8501	21.5129		8.16163	8.57058	-86.8501	23.0535
	-45.6627	14.7705	-46.295	-3.92183		-45.6627	14.7705	-46.295	-7.39264
	24.2465	9.50581	-56.8512	24.575		24.2465	9.50581	-56.8512	25.5693
	-36.5863	14.7597	-71.145	-6.13907		-36.5863	14.7597	-71.145	-16.56
	-20.7283	0.391378	-47.5337	22.1763		-20.7283	0.391378	-47.5337	22.6008
	18.6668	25.0531	-80.6249	21.0457		18.6668	25.0531	-80.6249	24.3973
	9.32346	20.1656	-69.0978	21.5913		9.32346	20.1656	-69.0978	23.2521
	-27.4058	15.4959	-55.3935	20.5569		-27.4058	15.4959	-55.3935	22.1042
	9.98529	-29.8863	-37.0931	-15.9225		9.98529	-29.8863	-37.0931	22.0502
	6.89879	-33.484	-27.9096	-4.00253		6.89879	-33.484	-27.9096	-2.54326
	13.1774	-8.62332	-105.304	-3.74046		13.1774	-8.62332	-105.304	-7.0785
	9.4397	13.1683	-79.1784	23.8355		9.4397	13.1683	-79.1784	25.7988
	11.6516	-22.6043	-124.373	-3.70311		11.6516	-22.6043	-124.373	2.08849
	-15.8569	-4.40899	-85.4389	23.6917		-15.8569	-4.40899	-85.4389	23.9714
	-0.781484	23.7503	-70.465	24.3468		-0.781484	23.7503	-70.465	25.0193
	36.5491	-2.75831	-59.5196	-4.77204		36.5491	-2.75831	-59.5196	-18.4259
	-0.378795	-20.0513	-35.2735	-4.74614		-0.378795	-20.0513	-35.2735	14.7778
	46.8032	8.26284	-62.1353	-4.89785		46.8032	8.26284	-62.1353	4.5263
	26.2942	9.60326	-78.9406	-5.90993		26.2942	9.60326	-78.9406	-5.3148
	1.69942	23.8365	-41.9954	-3.4807		1.69942	23.8365	-41.9954	5.23921
	30.9621	26.2328	-93.8167	-4.45965		30.9621	26.2328	-93.8167	-1.56635
	9.30995	4.5335	-61.3107	25.4319		9.30995	4.5335	-61.3107	27.9321
	-8.67997	12.1976	-47.8156	21.0423		-8.67997	12.1976	-47.8156	22.7156
	11.2225	35.3434	-65.5672	-3.93126		11.2225	35.3434	-65.5672	-18.9396
	-11.313	29.3705	-71.5323	23.251		-11.313	29.3705	-71.5323	23.1629
	10.7315	14.026	-41.5091	-10.7442		10.7315	14.026	-41.5091	23.0599
	11.9385	-14.7182	-112.177	-3.86069		11.9385	-14.7182	-112.177	-2.40824
	-12.0426	3.58057	-74.7835	24.4622		-12.0426	3.58057	-74.7835	25.2836
	-29.0565	-13.0527	-45.5608	-5.37481		-29.0565	-13.0527	-45.5608	-1.42514
	-14.7554	37.9388	-48.8834	-5.34016		-14.7554	37.9388	-48.8834	5.24924
	14.193	-11.962	-74.7388	27.281		14.193	-11.962	-74.7388	28.0095
	-19.0435	-4.65719	-85.2109	24.3779		-19.0435	-4.65719	-85.2109	27.2357
	14.7124	-35.1033	-46.8915	-4.34583		14.7124	-35.1033	-46.8915	-8.0033
	-33.5829	17.176	-52.5357	-25.3423		-33.5829	17.176	-52.5357	24.3527
	-11.8785	-18.7242	-72.5744	22.3346		-11.8785	-18.7242	-72.5744	23.0326
	23.4565	-15.8909	-111.208	-6.57159		23.4565	-15.8909	-111.208	-2.95641
	-21.6551	19.1613	-72.1666	24.0362		-21.6551	19.1613	-72.1666	23.0116
	19.9027	46.8399	-63.0424	-5.44941		19.9027	46.8399	-63.0424	-2.22335
	-7.2122	10.6793	-81.3307	19.7293		-7.2122	10.6793	-81.3307	22.326
	-17.9897	6.41234	-66.2354	24.7539		-17.9897	6.41234	-66.2354	23.2238
	15.4985	1.32393	-20.9204	-4.15456		15.4985	1.32393	-20.9204	-19.9789
	-6.27869	-6.79043	-57.0505	23.9139		-6.27869	-6.79043	-57.0505	24.9281
	-24.7424	12.6279	-66.7088	22.1571		-24.7424	12.6279	-66.7088	22.9202
	24.7366	-30.8184	-55.2717	-4.24268		24.7366	-30.8184	-55.2717	8.43662
	6.66858	-30.961	-85.1008	23.8971		6.66858	-30.961	-85.1008	23.0735
	24.3491	4.00642	-86.1844	24.8497		24.3491	4.00642	-86.1844	23.3321
	-34.6867	-1.28056	-92.8286	-4.52414		-34.6867	-1.28056	-92.8286	11.9057
	-30.2234	20.3934	-42.9303	23.7999		-30.2234	20.3934	-42.9303	25.1585
	-11.0419	3.98787	-91.4348	-22.8867		-11.0419	3.98787	-91.4348	25.5941
	13.3504	-21.4657	-95.8298	-23.9976		13.3504	-21.4657	-95.8298	23.0074
	-24.9227	20.9543	-63.8343	22.7139		-24.9227	20.9543	-63.8343	22.7784
	-11.063	2.87977	-57.3491	24.7285		-11.063	2.87977	-57.3491	25.4881
	36.5236	14.3338	-46.6214	-3.95565		36.5236	14.3338	-46.6214	-6.71689
	28.6445	15.2715	-37.6011	-28.0242		28.6445	15.2715	-37.6011	24.6648
	16.0906	-12.6565	-53.0731	-3.72421		16.0906	-12.6565	-53.0731	-8.59609
	30.2746	33.4055	-66.9413	-22.5613		30.2746	33.4055	-66.9413	23.0365
	28.6244	4.4422	-108.223	-4.36963		28.6244	4.4422	-108.223	10.7066
	-3.13397	12.9623	-33.4681	-14.5179		-3.13397	12.9623	-33.4681	25.7423
	10.6454	-13.1509	-107.126	-3.77264		10.6454	-13.1509	-107.126	-2.45365
	7.43647	18.2584	-66.7041	23.544		7.43647	18.2584	-66.7041	23.1261
	35.4819	25.8925	-46.8231	-4.37946		35.4819	25.8925	-46.8231	4.26439
	22.1152	33.271	-51.4888	-4.19227		22.1152	33.271	-51.4888	-5.54213
	1.26941	-9.28506	-38.4904	-17.1734		1.26941	-9.28506	-38.4904	25.5851
	-10.6545	36.8241	-77.9004	-21.0868		-10.6545	36.8241	-77.9004	22.3933
	7.89545	5.86224	-70.839	24.3459		7.89545	5.86224	-70.839	23.3247
	-37.2402	14.5529	-91.7521	-5.37234		-37.2402	14.5529	-91.7521	-5.65186
	7.80223	-7.44179	-73.3879	22.788		7.80223	-7.44179	-73.3879	22.3227
	-16.5317	17.897	-90.1155	23.0325		-16.5317	17.897	-90.1155	24.6922
	-11.0381	-13.0105	-67.9473	-3.85264		-11.0381	-13.0105	-67.9473	25.6809
	27.1347	-14.5452	-82.1275	22.8161		27.1347	-14.5452	-82.1275	22.9931
	13.455	-2.63298	-50.5606	23.3689		13.455	-2.63298	-50.5606	24.7188
	-25.2121	25.9321	-74.0764	-22.3225		-25.2121	25.9321	-74.0764	22.193
	2.65306	17.6986	-61.376	24.4013		2.65306	17.6986	-61.376	25.4155
	5.23137	-31.7515	-79.2904	-31.4332		5.23137	-31.7515	-79.2904	26.0039
	35.1948	2.95519	-72.3896	-3.93031		35.1948	2.95519	-72.3896	-8.65541
	-9.21849	41.2323	-27.1525	-3.75934		-9.21849	41.2323	-27.1525	-8.57349
	15.1647	-16.5939	-60.4881	-27.1183		15.1647	-16.5939	-60.4881	23.3048
	31.1873	23.3667	-40.5372	-24.1841		31.1873	23.3667	-40.5372	25.1634
	18.0038	7.46805	-49.4147	21.6689		18.0038	7.46805	-49.4147	22.6582
	-13.1828	22.4088	-85.8887	-22.7821		-13.1828	22.4088	-85.8887	24.6848
	17.6921	6.21504	-104.753	-4.88182		17.6921	6.21504	-104.753	8.1763
	8.22329	23.4975	-92.8657	-4.59251		8.22329	23.4975	-92.8657	-19.9375
	36.9008	-10.3654	-88.7608	-5.70674		36.9008	-10.3654	-88.7608	-15.9935
	1.73327	7.46008	-65.1906	25.3729		1.73327	7.46008	-65.1906	25.1405
	22.0798	-24.5838	-63.6242	-3.99929		22.0798	-24.5838	-63.6242	2.03003
	36.6715	-6.57621	-81.3454	-19.5423		36.6715	-6.57621	-81.3454	25.4165
	0.783938	-3.423	-102.52	-3.31275		0.783938	-3.423	-102.52	-2.29856
	34.8269	-2.03142	-78.5153	-24.9855		34.8269	-2.03142	-78.5153	22.3591
	30.0944	-19.2632	-75.7507	-5.12832		30.0944	-19.2632	-75.7507	-17.1638
	-24.271	19.4244	-85.293	7.8698		-24.271	19.4244	-85.293	24.625
	-15.0831	21.9682	-98.1092	-4.77606		-15.0831	21.9682	-98.1092	-14.1432
	37.0187	4.70672	-56.8647	-4.31296		37.0187	4.70672	-56.8647	-4.80997
	7.89248	-24.3943	-35.3455	23.7499		7.89248	-24.3943	-35.3455	23.1593
	-15.1411	30.876	-38.8151	-4.05919		-15.1411	30.876	-38.8151	-5.29606
	-6.0166	-13.1274	-71.541	-29.1258		-6.0166	-13.1274	-71.541	25.4335
	-18.1718	32.7975	-89.6063	-7.80483		-18.1718	32.7975	-89.6063	-5.20487
	-22.3082	38.9376	-87.4242	-4.82105		-22.3082	38.9376	-87.4242	-20.262
	14.2632	16.5029	-72.8358	22.9238		14.2632	16.5029	-72.8358	23.0562
	7.7219	-2.29323	-39.2045	-7.2784		7.7219	-2.29323	-39.2045	-7.884
	-24.924	29.1528	-94.9059	-5.20909		-24.924	29.1528	-94.9059	3.62369
	6.72727	28.6021	-73.9375	-3.49098		6.72727	28.6021	-73.9375	-6.69163
	15.7475	-0.219512	-36.1499	-5.14643		15.7475	-0.219512	-36.1499	4.51082
	22.4577	2.96591	-47.564	-4.15657		22.4577	2.96591	-47.564	4.21373
	16.936	8.99867	-22.8469	-4.3016		16.936	8.99867	-22.8469	-19.2017
	6.41052	8.15854	-68.4649	28.0763		6.41052	8.15854	-68.4649	27.9175
	-15.1443	7.51676	-81.2421	22.4127		-15.1443	7.51676	-81.2421	24.4985
	-16.0743	35.2598	-85.5827	-4.66653		-16.0743	35.2598	-85.5827	-7.83069
	-11.6926	31.4987	-33.1143	-3.89018		-11.6926	31.4987	-33.1143	8.13401
	-15.0359	8.7914	-67.7443	24.9382		-15.0359	8.7914	-67.7443	23.3616
	-17.0713	-9.22574	-62.7964	24.2121		-17.0713	-9.22574	-62.7964	23.6381
	21.6781	9.59699	-102.72	-4.37		21.6781	9.59699	-102.72	10.4047
	-24.6721	-0.0310872	-83.0679	19.7286		-24.6721	-0.0310872	-83.0679	21.5058
	2.24683	20.7884	-40.7762	-11.3734		2.24683	20.7884	-40.7762	25.8847
	14.0436	-21.6868	-64.0251	-4.4087		14.0436	-21.6868	-64.0251	-19.3364
	31.5535	35.1318	-37.6331	-4.55147		31.5535	35.1318	-37.6331	0.0519851
	4.50907	24.6262	-70.9924	23.3849		4.50907	24.6262	-70.9924	24.5772
	24.3802	-4.04004	-71.0996	23.2651		24.3802	-4.04004	-71.0996	23.3617
	1.68349	38.2866	-60.8187	-3.32792		1.68349	38.2866	-60.8187	-8.80222
	16.5617	4.70456	-56.0698	25.1142		16.5617	4.70456	-56.0698	27.6215
	-17.9769	1.89823	-33.9598	-7.99901		-17.9769	1.89823	-33.9598	1.0081
	-44.1673	20.5151	-62.8942	-4.32733		-44.1673	20.5151	-62.8942	-6.70344
	17.0368	-21.7232	-94.401	-25.9829		17.0368	-21.7232	-94.401	22.9501
	-1.05942	-11.8322	-63.705	25.0758		-1.05942	-11.8322	-63.705	25.5587
	9.73407	-32.3608	-25.9917	-3.9396		9.73407	-32.3608	-25.9917	1.1324
	-8.34447	-9.30782	-48.5353	-15.1337		-8.34447	-9.30782	-48.5353	25.2639
	-28.9652	10.5628	-57.1279	24.3959		-28.9652	10.5628	-57.1279	23.2156
	31.2943	-10.7101	-87.1804	-19.9509		31.2943	-10.7101	-87.1804	25.4395
	-16.3596	-0.373943	-91.0345	23.7426		-16.3596	-0.373943	-91.0345	25.1409
	-3.38965	12.8072	-84.0419	27.2612		-3.38965	12.8072	-84.0419	27.2501
	26.5401	-11.7504	-101.726	-4.44265		26.5401	-11.7504	-101.726	-5.31069
	35.0828	-9.89447	-78.3462	25.9014		35.0828	-9.89447	-78.3462	26.8085
	10.9733	10.8491	-56.2942	22.7417		10.9733	10.8491	-56.2942	23.277
	-29.2933	-14.5696	-48.7574	-4.73601		-29.2933	-14.5696	-48.7574	10.5186
	-23.3624	-34.2204	-105.755	-4.45366		-23.3624	-34.2204	-105.755	-0.845524
	26.1224	-6.7435	-55.1937	23.0551		26.1224	-6.7435	-55.1937	23.0425
	24.597	4.30218	-64.942	25.9573		24.597	4.30218	-64.942	28.053
	16.7727	-39.7894	-70.2622	-4.57766		16.7727	-39.7894	-70.2622	1.23288
	-35.8682	1.35198	-82.6782	-4.09658		-35.8682	1.35198	-82.6782	-5.09943
	-12.787	13.4886	-52.0302	23.6404		-12.787	13.4886	-52.0302	23.0372
	7.47043	-10.8674	-103.627	-28.7998		7.47043	-10.8674	-103.627	25.2387
	9.01804	1.66884	-53.1653	23.7933		9.01804	1.66884	-53.1653	24.4039
	8.82385	24.6371	-75.7715	-23.4355		8.82385	24.6371	-75.7715	24.3807
	30.2873	-27.662	-56.1939	-4.45194		30.2873	-27.662	-56.1939	-18.8716
	-11.2295	23.7726	-71.0865	25.9025		-11.2295	23.7726	-71.0865	27.6768
	-24.902	-19.4517	-76.5824	-22.1576		-24.902	-19.4517	-76.5824	24.2551
	36.3619	-4.47488	-58.7951	-3.97885		36.3619	-4.47488	-58.7951	-7.41723
	-34.3846	38.658	-67.6913	-4.62129		-34.3846	38.658	-67.6913	-1.45183
	-26.3252	3.54059	-71.5211	-30.0172		-26.3252	3.54059	-71.5211	26.1994
	-31.2593	18.4151	-53.0697	23.4962		-31.2593	18.4151	-53.0697	22.7327
	26.559	12.5437	-52.7799	-7.42257		26.559	12.5437	-52.7799	2.81296
	-5.62254	34.0937	-66.1008	20.1207		-5.62254	34.0937	-66.1008	22.8334
	2.75998	31.6235	-48.7313	25.2685		2.75998	31.6235	-48.7313	23.7212
	-28.7095	40.1134	-54.2197	-3.92711		-28.7095	40.1134	-54.2197	-6.01005
	-25.3109	-26.9327	-61.2642	-8.26685		-25.3109	-26.9327	-61.2642	-1.36611
	16.3885	2.42328	-51.0001	23.8532		16.3885	2.42328	-51.0001	26.6845
	-24.9853	31.0144	-71.5058	23.8867		-24.9853	31.0144	-71.5058	23.4337
	-36.1967	14.4258	-88.5897	-4.96964		-36.1967	14.4258	-88.5897	-7.61458
	20.1875	0.211507	-39.4869	-9.0004		20.1875	0.211507	-39.4869	22.4275
	-36.5865	25.0887	-55.206	25.376		-36.5865	25.0887	-55.206	23.8059
	16.9747	12.6674	-33.7538	-4.5306		16.9747	12.6674	-33.7538	9.69278
	-24.3587	-19.8976	-71.117	20.7526		-24.3587	-19.8976	-71.117	25.5193
	-10.04	17.4127	-60.6467	24.9958		-10.04	17.4127	-60.6467	25.8125
	16.6393	12.5096	-78.2119	26.4097		16.6393	12.5096	-78.2119	27.5897
	30.406	-18.17	-73.3716	-5.25873		30.406	-18.17	-73.3716	-13.9639
	28.6605	2.52028	-97.0514	-4.93044		28.6605	2.52028	-97.0514	-14.0227
	-14.4886	-6.52839	-78.1746	24.6161		-14.4886	-6.52839	-78.1746	23.4034
	-40.3647	0.982229	-66.6573	-4.78102		-40.3647	0.982229	-66.6573	-19.4054
	9.75719	37.8834	-32.4684	-3.66103		9.75719	37.8834	-32.4684	-7.36442
	-45.9473	5.77631	-72.4831	-9.10777		-45.9473	5.77631	-72.4831	5.70205
	19.8888	11.6442	-54.9293	26.1751		19.8888	11.6442	-54.9293	25.8521
	44.0637	20.7597	-47.8177	-5.23529		44.0637	20.7597	-47.8177	-17.3097
	-24.32	14.2178	-66.0122	24.8097		-24.32	14.2178	-66.0122	23.1565
	-15.9192	30.0833	-44.7178	-4.79456		-15.9192	30.0833	-44.7178	13.5431
	-9.91425	1.54825	-100.981	-3.48635		-9.91425	1.54825	-100.981	-8.63235
	5.51472	12.3064	-89.8894	-3.77202		5.51472	12.3064	-89.8894	-4.89941
	-20.14	11.1737	-84.9526	23.4181		-20.14	11.1737	-84.9526	25.8851
	-17.3639	50.3167	-59.977	-3.09879		-17.3639	50.3167	-59.977	-9.11442
	-35.9557	26.8918	-60.9594	23.719		-35.9557	26.8918	-60.9594	25.5285
	11.7309	-14.9134	-122.648	-3.87032		11.7309	-14.9134	-122.648	5.13002
	1.57362	21.4631	-67.8708	22.695		1.57362	21.4631	-67.8708	22.8063
	-18.9689	45.56	-59.5358	-19.9613		-18.9689	45.56	-59.5358	22.0549
	1.96501	-25.3707	-38.6713	-10.9877		1.96501	-25.3707	-38.6713	24.4253
	-10.4925	18.6569	-54.4118	25.0832		-10.4925	18.6569	-54.4118	25.1637
	-13.3765	-3.69862	-47.2342	24.5137		-13.3765	-3.69862	-47.2342	25.5649
	0.449493	-25.9166	-64.9432	-29.8606		0.449493	-25.9166	-64.9432	23.6859
	-4.31616	-16.1309	-39.3072	-3.4699		-4.31616	-16.1309	-39.3072	-7.8195
	-18.203	35.0839	-56.9361	-4.98189		-18.203	35.0839	-56.9361	3.62419
	17.7892	29.1799	-63.7555	-15.3932		17.7892	29.1799	-63.7555	25.5274
	3.4808	5.82227	-76.6851	25.9153		3.4808	5.82227	-76.6851	27.0936
	13.4211	-35.5872	-62.1857	-3.28739		13.4211	-35.5872	-62.1857	-7.65508
	-32.8555	-8.03264	-98.4708	-4.62755		-32.8555	-8.03264	-98.4708	-7.47841
	3.96658	36.5002	-88.2159	-6.39706		3.96658	36.5002	-88.2159	-1.96558
	23.0824	8.36773	-69.2886	25.7622		23.0824	8.36773	-69.2886	26.8166
	19.0962	-9.86936	-105.519	-4.02178		19.0962	-9.86936	-105.519	-8.87119
	-13.7067	14.6897	-100.603	-3.75215		-13.7067	14.6897	-100.603	-7.39577
	-26.0235	24.2943	-76.9567	24.2237		-26.0235	24.2943	-76.9567	23.1231
	23.9816	18.1824	-69.3678	-4.73522		23.9816	18.1824	-69.3678	-7.72889
	13.9169	-14.2498	-99.6603	-5.86727		13.9169	-14.2498	-99.6603	-20.1779
	30.4673	-13.8686	-55.3664	-9.82914		30.4673	-13.8686	-55.3664	24.6623
	8.10389	4.60939	-70.0787	27.5212		8.10389	4.60939	-70.0787	27.8055
	22.4226	22.1532	-78.3035	-5.00064		22.4226	22.1532	-78.3035	-14.2333
	22.1547	-6.19987	-81.9637	22.7054		22.1547	-6.19987	-81.9637	22.8883
	-13.0369	26.0212	-40.9501	-3.58414		-13.0369	26.0212	-40.9501	-8.19978
	-31.7894	26.4579	-41.8419	-4.63104		-31.7894	26.4579	-41.8419	-19.7614
	-2.68323	-11.6886	-51.0651	25.011		-2.68323	-11.6886	-51.0651	25.0152
	2.49019	12.4193	-85.2965	22.2931		2.49019	12.4193	-85.2965	22.7084
	-3.97964	10.8572	-37.9493	-4.99623		-3.97964	10.8572	-37.9493	-13.8067
	-12.3814	4.15656	-102.078	-3.99271		-12.3814	4.15656	-102.078	4.043
	-25.7856	-9.33943	-70.5219	24.2717		-25.7856	-9.33943	-70.5219	25.3205
	1.27719	-9.09084	-42.6247	23.68		1.27719	-9.09084	-42.6247	24.4782
	-30.4156	-18.148	-99.998	-3.54132		-30.4156	-18.148	-99.998	-8.87992
	-27.1901	41.1476	-70.8091	-3.7877		-27.1901	41.1476	-70.8091	-7.81918
	-20.3635	6.1729	-59.9458	25.4247		-20.3635	6.1729	-59.9458	23.7954
	-12.6532	-19.5533	-88.0587	-5.12708		-12.6532	-19.5533	-88.0587	-7.77438
	-23.8797	17.6853	-49.5714	19.4778		-23.8797	17.6853	-49.5714	21.3889
	-18.4443	-9.78575	-88.5882	24.0972		-18.4443	-9.78575	-88.5882	25.1349
	-14.0392	12.9612	-77.6769	24.7503		-14.0392	12.9612	-77.6769	24.007
	23.1059	32.5155	-25.9901	-3.77175		23.1059	32.5155	-25.9901	-7.80531
	13.7704	-20.0887	-70.8103	22.6398		13.7704	-20.0887	-70.8103	23.1569
	32.6341	14.1526	-68.3372	-4.12744		32.6341	14.1526	-68.3372	-5.0408
	-23.4014	-2.82268	-89.6573	26.1797		-23.4014	-2.82268	-89.6573	23.1075
	5.742	20.9021	-65.1298	24.8834		5.742	20.9021	-65.1298	25.4992
	-6.50544	-23.4901	-73.9396	-6.07013		-6.50544	-23.4901	-73.9396	-8.58892
	-7.56682	20.8015	-43.4808	-5.09084		-7.56682	20.8015	-43.4808	-15.3969
	35.9769	6.78436	-37.0806	-5.53551		35.9769	6.78436	-37.0806	-5.2225
	14.7457	8.10297	-84.4465	-25.6177		14.7457	8.10297	-84.4465	24.3201
	-4.24237	24.469	-78.6966	24.7424		-4.24237	24.469	-78.6966	25.8504
	27.2958	20.2106	-91.5959	-4.30301		27.2958	20.2106	-91.5959	-3.5549
	-20.3096	32.1038	-62.1216	23.8295		-20.3096	32.1038	-62.1216	23.8639
	-10.0392	-0.0953401	-89.3249	25.8994		-10.0392	-0.0953401	-89.3249	27.5134
	22.4604	-19.9925	-82.8791	-3.77157		22.4604	-19.9925	-82.8791	-7.58511
	20.8795	-36.764	-55.8642	-4.49682		20.8795	-36.764	-55.8642	-19.4328
	-8.77074	1.26758	-67.1571	25.3866		-8.77074	1.26758	-67.1571	23.2629
	11.5016	-3.41293	-89.1084	23.1532		11.5016	-3.41293	-89.1084	23.4481
	-12.4815	23.2031	-42.618	-28.4464		-12.4815	23.2031	-42.618	25.3623
	19.4547	-1.88497	-109.584	-8.08422		19.4547	-1.88497	-109.584	-14.3056
	-0.182663	37.2548	-51.7606	-15.6849		-0.182663	37.2548	-51.7606	22.8035
	-16.6876	-1.14856	-93.8364	22.4417		-16.6876	-1.14856	-93.8364	24.8118
	24.0403	20.8268	-94.5079	-6.24593		24.0403	20.8268	-94.5079	-2.25428
	1.68921	2.43493	-110.812	-4.07912		1.68921	2.43493	-110.812	1.98793
	33.4746	-17.3925	-85.3071	-6.13625		33.4746	-17.3925	-85.3071	-8.62199
	-21.675	0.208204	-103.817	-4.49791		-21.675	0.208204	-103.817	-7.75225
	34.4939	-34.7161	-48.6103	-4.43017		34.4939	-34.7161	-48.6103	1.41376
	5.86178	-12.6441	-36.1001	-10.9518		5.86178	-12.6441	-36.1001	25.308
	-21.9531	-21.2931	-79.3655	25.4328		-21.9531	-21.2931	-79.3655	23.534
	-11.4291	-36.9253	-62.6948	-4.39004		-11.4291	-36.9253	-62.6948	-19.2775
	2.13132	-13.2779	-71.586	22.6931		2.13132	-13.2779	-71.586	23.1596
	15.2118	-20.7197	-40.7669	-19.1807		15.2118	-20.7197	-40.7669	25.7368
	-37.3961	37.997	-65.5003	-4.89563		-37.3961	37.997	-65.5003	-5.20506
	6.37595	8.4369	-66.4263	22.9353		6.37595	8.4369	-66.4263	25.9445
	-22.3013	11.4691	-96.4467	-4.71718		-22.3013	11.4691	-96.4467	-20.5246
	5.43612	28.9329	-84.4504	21.5914		5.43612	28.9329	-84.4504	24.5033
	-14.9625	0.734129	-59.69	25.087		-14.9625	0.734129	-59.69	26.4702
	-6.17496	-19.3104	-55.8385	-14.1197		-6.17496	-19.3104	-55.8385	24.3479
	-1.05117	7.62317	-58.0218	24.378		-1.05117	7.62317	-58.0218	26.1528
	14.71	-4.8738	-62.1815	26.8234		14.71	-4.8738	-62.1815	26.086
	-4.47822	21.0928	-104.083	-4.69071		-4.47822	21.0928	-104.083	2.58884
	-55.0761	31.5746	-63.1175	-4.01887		-55.0761	31.5746	-63.1175	12.7574
	-38.3357	11.1828	-70.7207	-5.48284		-38.3357	11.1828	-70.7207	3.35691
	26.127	38.1057	-28.8011	-3.57293		26.127	38.1057	-28.8011	-7.29352
	-9.88771	-15.6347	-76.7335	24.4522		-9.88771	-15.6347	-76.7335	25.2437
	-31.565	4.26773	-48.3507	-7.41865		-31.565	4.26773	-48.3507	4.46056
	40.24	-9.62863	-69.8412	-5.23665		40.24	-9.62863	-69.8412	-16.7863
	22.804	14.7943	-57.6616	22.7869		22.804	14.7943	-57.6616	23.4407
	27.631	10.3354	-59.9523	-3.93508		27.631	10.3354	-59.9523	1.21598
	-0.561146	-49.213	-39.003	-4.88494		-0.561146	-49.213	-39.003	12.1364
	0.175666	3.5184	-57.2178	23.5053		0.175666	3.5184	-57.2178	25.4399
	14.6213	-25.0873	-56.1488	-30.0927		14.6213	-25.0873	-56.1488	25.8979
	-18.6747	-8.57939	-75.1646	22.7942		-18.6747	-8.57939	-75.1646	24.4597
	-18.9632	2.95959	-42.4463	-5.48934		-18.9632	2.95959	-42.4463	-17.4322
	32.0988	-23.3075	-59.39	-3.80049		32.0988	-23.3075	-59.39	12.1855
	-5.65402	-9.02424	-55.7303	-4.64202		-5.65402	-9.02424	-55.7303	-4.79418
	9.85236	-43.0739	-22.9653	-4.27813		9.85236	-43.0739	-22.9653	-19.3446
	-15.8035	-45.8744	-82.0443	-3.83117		-15.8035	-45.8744	-82.0443	-7.09473
	-12.2249	-16.9071	-97.2105	-4.30703		-12.2249	-16.9071	-97.2105	-14.6446
	33.5982	-17.3428	-55.7437	-31.8112		33.5982	-17.3428	-55.7437	23.1875
	-12.8635	-26.2096	-91.0143	-4.9862		-12.8635	-26.2096	-91.0143	-19.1118
	-12.9869	44.1398	-63.3537	-4.49642		-12.9869	44.1398	-63.3537	1.14619
	34.4692	-6.93107	-84.2449	-5.37483		34.4692	-6.93107	-84.2449	-16.2442
	-43.3035	-5.07831	-80.8209	-8.38244		-43.3035	-5.07831	-80.8209	3.66267
	-1.65278	-5.75606	-47.687	-13.092		-1.65278	-5.75606	-47.687	21.4956
	-6.80747	20.0178	-70.3629	24.6685		-6.80747	20.0178	-70.3629	26.094
	-2.67491	32.6415	-75.034	-4.05201		-2.67491	32.6415	-75.034	1.56317
	24.313	-21.0557	-92.5684	-4.51628		24.313	-21.0557	-92.5684	-7.45681
	-23.0286	20.3413	-94.7272	-5.61225		-23.0286	20.3413	-94.7272	-8.9221
	-10.3219	45.7085	-72.1906	-4.65211		-10.3219	45.7085	-72.1906	-18.835
	-26.1716	13.4091	-58.9663	25.8521		-26.1716	13.4091	-58.9663	27.5061
	-20.7335	21.677	-91.374	-7.12939		-20.7335	21.677	-91.374	-15.3755
	-13.769	-10.1338	-94.9262	-18.5361		-13.769	-10.1338	-94.9262	24.5207
	10.5643	-25.762	-24.822	-3.70718		10.5643	-25.762	-24.822	-7.88786
	1.32844	11.0959	-83.2624	26.3276		1.32844	11.0959	-83.2624	27.5855
	-21.0502	5.85983	-89.9293	-4.19029		-21.0502	5.85983	-89.9293	-1.47346
	-21.7254	-18.2036	-81.9771	23.0157		-21.7254	-18.2036	-81.9771	23.2348
	8.88674	-4.13914	-57.7642	25.3994		8.88674	-4.13914	-57.7642	25.4974
	2.97991	-7.20901	-101.098	-11.844		2.97991	-7.20901	-101.098	24.6565
	-11.9944	-4.72238	-63.1685	22.9459		-11.9944	-4.72238	-63.1685	22.8826
	-9.91296	-1.16461	-71.8395	24.0198		-9.91296	-1.16461	-71.8395	22.908
	23.8085	29.3984	-48.9683	-4.09827		23.8085	29.3984	-48.9683	-4.96239
	-11.0839	-12.7111	-52.5917	-24.1673		-11.0839	-12.7111	-52.5917	25.743
	-12.4941	2.88942	-97.5963	22.7622		-12.4941	2.88942	-97.5963	23.0557
	-2.44777	-11.4161	-74.797	24.3997		-2.44777	-11.4161	-74.797	25.3477
	-32.7923	4.25445	-55.5448	-8.08873		-32.7923	4.25445	-55.5448	-14.0718
	10.9341	38.045	-51.4462	-3.75731		10.9341	38.045	-51.4462	-20.1855
	-10.0735	-14.5777	-78.0501	22.2717		-10.0735	-14.5777	-78.0501	24.5722
	5.66755	18.8119	-43.8606	25.1477		5.66755	18.8119	-43.8606	25.4299
	39.9807	8.72658	-115.16	-7.1493		39.9807	8.72658	-115.16	-4.14552
	-9.26386	-9.09722	-42.3449	-4.63868		-9.26386	-9.09722	-42.3449	3.6204
	-23.4682	27.8355	-58.9392	22.4976		-23.4682	27.8355	-58.9392	25.7618
	36.8075	-5.88195	-69.5395	-4.58426		36.8075	-5.88195	-69.5395	-5.74105
	9.23098	-5.2992	-39.1661	-18.3609		9.23098	-5.2992	-39.1661	25.6441
	2.56281	10.8895	-89.4656	25.037		2.56281	10.8895	-89.4656	25.5266
	-34.625	17.7972	-45.4019	-6.76038		-34.625	17.7972	-45.4019	-5.17715
	8.80441	-5.37929	-65.2119	25.0958		8.80441	-5.37929	-65.2119	25.5773
	20.81	44.9558	-61.5291	-3.84773		20.81	44.9558	-61.5291	3.83033
	3.16774	38.6802	-84.876	-4.39683		3.16774	38.6802	-84.876	2.81647
	29.5708	0.613449	-101.036	-6.12123		29.5708	0.613449	-101.036	-20.2052
	-9.52404	-11.8433	-63.4922	28.057		-9.52404	-11.8433	-63.4922	29.3394
	-43.7822	6.10575	-109.137	-4.72289		-43.7822	6.10575	-109.137	-17.1772
	-22.4352	36.9784	-60.3405	22.9113		-22.4352	36.9784	-60.3405	23.0774
	-15.3456	22.4869	-77.2442	24.769		-15.3456	22.4869	-77.2442	23.6286
	-31.5246	17.9206	-71.1005	-6.09396		-31.5246	17.9206	-71.1005	-19.7124
	34.4627	3.38631	-78.9993	-28.6033		34.4627	3.38631	-78.9993	25.2869
	1.66311	-8.30911	-37.248	-5.81345		1.66311	-8.30911	-37.248	-6.68079
	-31.5406	28.7209	-82.5977	20.1155		-31.5406	28.7209	-82.5977	22.4072
	19.9013	-5.99568	-35.693	-3.67742		19.9013	-5.99568	-35.693	-7.07454
	-8.11609	40.9674	-70.4259	-3.64949		-8.11609	40.9674	-70.4259	5.65588
	-24.9226	-28.5685	-66.8025	-6.71591		-24.9226	-28.5685	-66.8025	5.11235
	-2.58836	-19.4188	-83.6111	-4.69869		-2.58836	-19.4188	-83.6111	3.00033
	-4.02636	44.1352	-55.3723	-4.61674		-4.02636	44.1352	-55.3723	-5.5713
	-16.341	-17.3406	-88.481	-13.32		-16.341	-17.3406	-88.481	21.5893
	36.6517	-15.1864	-82.3255	-4.22844		36.6517	-15.1864	-82.3255	-17.0427
	-14.482	-30.7361	-68.8296	-5.5951		-14.482	-30.7361	-68.8296	-20.134
	-2.60347	-8.66761	-64.187	24.592		-2.60347	-8.66761	-64.187	23.2636
	-0.855301	-2.7158	-39.5782	-17.1139		-0.855301	-2.7158	-39.5782	25.2797
	-35.3388	3.69889	-93.704	-5.11505		-35.3388	3.69889	-93.704	-14.1105
	9.20747	7.56638	-34.1623	-3.79423		9.20747	7.56638	-34.1623	-5.79868
	6.59689	-29.879	-47.169	-26.4441		6.59689	-29.879	-47.169	23.0664
	27.4529	-18.3883	-88.5836	-26.1047		27.4529	-18.3883	-88.5836	22.9765
	-38.6682	7.33993	-103.954	-4.57614		-38.6682	7.33993	-103.954	-14.1975
	23.6662	-7.7209	-28.9387	-22.9589		23.6662	-7.7209	-28.9387	22.871
	-17.7188	35.6564	-58.3497	-19.1582		-17.7188	35.6564	-58.3497	26.3434
	32.7721	-12.5113	-70.932	23.9088		32.7721	-12.5113	-70.932	23.7188
	6.64691	-6.98666	-53.52	23.5243		6.64691	-6.98666	-53.52	23.3642
	22.9772	39.8599	-44.6054	-3.81494		22.9772	39.8599	-44.6054	-9.10245
	23.5551	22.6237	-60.6178	-14.6451		23.5551	22.6237	-60.6178	25.3038
	-0.391988	17.4356	-66.6768	24.3786		-0.391988	17.4356	-66.6768	25.0486
	-23.3884	-17.7658	-101.012	-3.73565		-23.3884	-17.7658	-101.012	-8.7494
	1.77509	29.1201	-70.6298	-21.6754		1.77509	29.1201	-70.6298	25.3155
	-29.6385	12.0503	-64.8445	-6.1603		-29.6385	12.0503	-64.8445	-5.44214
	-11.2132	26.403	-71.3655	23.9756		-11.2132	26.403	-71.3655	24.7923
	11.9869	10.6228	-67.2673	24.3364		11.9869	10.6228	-67.2673	25.5404
	32.0443	-14.9217	-68.2218	-26.4364		32.0443	-14.9217	-68.2218	24.7761
	13.2829	-27.8392	-39.2887	-4.13614		13.2829	-27.8392	-39.2887	-20.128
	6.70648	-18.4303	-39.4847	22.5314		6.70648	-18.4303	-39.4847	23.7927
	-6.64798	18.234	-51.8984	23.4384		-6.64798	18.234	-51.8984	23.5351
	26.8928	43.5166	-40.5618	-4.18622		26.8928	43.5166	-40.5618	14.6565
	8.3522	-10.6109	-56.5772	25.5932		8.3522	-10.6109	-56.5772	27.6072
	18.0321	-25.3131	-81.3884	-20.2166		18.0321	-25.3131	-81.3884	22.9352
	-17.1369	-6.03624	-54.104	22.0444		-17.1369	-6.03624	-54.104	24.2837
	-10.4239	-0.57049	-81.9714	22.3319		-10.4239	-0.57049	-81.9714	22.5479
	-16.7308	-9.3677	-66.7897	26.7737		-16.7308	-9.3677	-66.7897	24.2558
	16.2292	-1.8736	-84.9558	25.4273		16.2292	-1.8736	-84.9558	23.6913
	14.9279	-6.98561	-79.768	24.4481		14.9279	-6.98561	-79.768	23.5509
	7.84415	22.7303	-87.2014	-5.03977		7.84415	22.7303	-87.2014	6.48834
	-8.48197	-22.4112	-40.4384	-3.97356		-8.48197	-22.4112	-40.4384	1.91377
	2.03023	-2.33093	-63.3518	25.4888		2.03023	-2.33093	-63.3518	25.6548
	-29.8196	37.7002	-80.7342	-4.75689		-29.8196	37.7002	-80.7342	-19.9774
	-18.9465	9.63132	-52.523	22.1375		-18.9465	9.63132	-52.523	22.0887
	0.228817	-27.8655	-46.1721	-3.86724		0.228817	-27.8655	-46.1721	-4.99313
	27.9004	-30.9744	-59.3275	-3.70487		27.9004	-30.9744	-59.3275	-4.59955
	-9.15525	-27.2318	-85.6925	-4.01623		-9.15525	-27.2318	-85.6925	-5.22198
	-31.8872	20.1197	-92.0065	-5.58538		-31.8872	20.1197	-92.0065	-4.44574
	9.92807	29.5513	-88.8922	-5.26952		9.92807	29.5513	-88.8922	7.74447
	35.0223	-26.1899	-56.2702	-3.72606		35.0223	-26.1899	-56.2702	-8.97537
	35.3324	30.8102	-44.9132	-4.48024		35.3324	30.8102	-44.9132	-1.35055
	-5.18119	33.0333	-57.6058	-8.92151		-5.18119	33.0333	-57.6058	23.0282
	-8.78931	-0.0756402	-46.5946	-20.7608		-8.78931	-0.0756402	-46.5946	26.29
	-47.6746	10.1756	-119.473	-3.78796		-47.6746	10.1756	-119.473	-7.32325
	19.6775	-10.7721	-37.3769	-3.66085		19.6775	-10.7721	-37.3769	-5.32774
	7.55098	26.7618	-57.2023	-21.4719		7.55098	26.7618	-57.2023	22.231
	12.0946	30.337	-63.5603	-12.2889		12.0946	30.337	-63.5603	25.777
	-23.6083	27.8323	-60.6688	-25.9313		-23.6083	27.8323	-60.6688	22.4461
	26.3971	39.6251	-65.4021	-4.15192		26.3971	39.6251	-65.4021	-15.6684
	-19.1336	-11.8772	-43.811	-11.3015		-19.1336	-11.8772	-43.811	25.652
	25.6389	-19.918	-80.7854	23.1643		25.6389	-19.918	-80.7854	23.0178
	-14.3242	-22.5459	-118.044	-4.80126		-14.3242	-22.5459	-118.044	5.0581
	-17.2129	6.01435	-93.7109	24.4862		-17.2129	6.01435	-93.7109	24.0236
	-32.5479	-19.5176	-105.112	-5.63607		-32.5479	-19.5176	-105.112	-19.0252
	26.9435	-10.6444	-78.6214	25.3625		26.9435	-10.6444	-78.6214	23.274
	13.3872	-6.63439	-40.0077	-20.141		13.3872	-6.63439	-40.0077	23.0096
	-18.7698	-10.8154	-62.7911	25.1282		-18.7698	-10.8154	-62.7911	25.5025
	9.63877	-19.6971	-53.9979	23.3007		9.63877	-19.6971	-53.9979	25.5157
	-4.76017	32.2754	-81.7881	25.3576		-4.76017	32.2754	-81.7881	25.8236
	-15.0079	24.0701	-51.9134	21.2282		-15.0079	24.0701	-51.9134	23.2663
	17.4205	7.82562	-98.3757	21.1604		17.4205	7.82562	-98.3757	22.408
	-29.8304	-14.1685	-109.049	-4.78085		-29.8304	-14.1685	-109.049	-7.32705
	43.1998	-4.32884	-63.2321	-3.5974		43.1998	-4.32884	-63.2321	-7.58973
	-5.1727	35.23	-76.2208	-5.27982		-5.1727	35.23	-76.2208	-8.34588
	-3.19486	2.66567	-98.7339	-28.655		-3.19486	2.66567	-98.7339	25.5659
	-3.27275	17.9481	-85.328	22.5749		-3.27275	17.9481	-85.328	22.9789
	17.4075	-10.3978	-93.5291	21.6155		17.4075	-10.3978	-93.5291	22.8006
	14.1103	-32.2261	-51.5996	-19.4229		14.1103	-32.2261	-51.5996	25.0999
	11.2951	18.2133	-82.4578	21.7654		11.2951	18.2133	-82.4578	22.7514
	22.9096	2.64745	-83.6737	21.7977		22.9096	2.64745	-83.6737	22.5297
	22.7876	-19.4422	-73.6356	-23.2624		22.7876	-19.4422	-73.6356	25.5346
	-26.7938	-2.03383	-59.8667	25.4713		-26.7938	-2.03383	-59.8667	25.9262
	-17.019	-20.4712	-85.3139	-25.4164		-17.019	-20.4712	-85.3139	25.9178
	5.31124	-40.4259	-31.2185	-3.97028		5.31124	-40.4259	-31.2185	1.45494
	-17.5377	-25.7402	-77.917	-3.97716		-17.5377	-25.7402	-77.917	-5.20197
	-23.1672	50.8666	-69.2073	-6.69753		-23.1672	50.8666	-69.2073	-15.165
	-19.7989	-27.0936	-97.2857	-4.26266		-19.7989	-27.0936	-97.2857	-4.23891
	35.372	2.05231	-26.1003	-4.54208		35.372	2.05231	-26.1003	-17.1491
	2.86536	3.29148	-40.0367	19.1785		2.86536	3.29148	-40.0367	22.3493
	21.0662	-3.83711	-101.659	-3.10845		21.0662	-3.83711	-101.659	-9.02503
	-9.78229	1.6165	-63.2546	25.0808		-9.78229	1.6165	-63.2546	26.0639
	19.2452	27.255	-42.3679	-4.01743		19.2452	27.255	-42.3679	1.69909
	-13.6038	14.9341	-81.0248	22.803		-13.6038	14.9341	-81.0248	22.7809
	1.82848	-10.2849	-26.3349	-3.34895		1.82848	-10.2849	-26.3349	-5.73821
	-18.2491	14.7098	-109.076	-3.96827		-18.2491	14.7098	-109.076	-7.79559
	18.5016	18.1573	-81.178	-28.6351		18.5016	18.1573	-81.178	25.2072
	-6.5604	-5.52237	-69.9174	23.1143		-6.5604	-5.52237	-69.9174	22.7687
	34.549	33.6344	-39.8474	-3.83634		34.549	33.6344	-39.8474	-5.52572
	12.8436	1.64496	-51.9121	21.9765		12.8436	1.64496	-51.9121	23.1168
	17.7701	5.5092	-68.612	20.8827		17.7701	5.5092	-68.612	22.2224
	17.64	0.442916	-72.361	25.8028		17.64	0.442916	-72.361	25.2873
	32.0782	-10.3841	-77.985	25.4991		32.0782	-10.3841	-77.985	25.4857
	-23.9096	-29.1059	-85.597	-3.79919		-23.9096	-29.1059	-85.597	-7.98612
	17.912	-9.37198	-85.2007	25.9457		17.912	-9.37198	-85.2007	27.7355
	-5.16495	-3.77365	-53.4535	23.864		-5.16495	-3.77365	-53.4535	25.2298
	31.4802	24.9696	-58.9814	-4.35347		31.4802	24.9696	-58.9814	-20.0994
	-0.120015	-9.74284	-53.3429	25.9022		-0.120015	-9.74284	-53.3429	25.1822
	-34.742	-21.4992	-52.3579	-4.78337		-34.742	-21.4992	-52.3579	-1.8817
	12.8832	-12.3582	-22.4793	-4.31524		12.8832	-12.3582	-22.4793	12.7831
	-34.3785	29.8332	-65.8825	-4.56959		-34.3785	29.8332	-65.8825	-8.89172
	31.6435	0.0981836	-46.9577	-4.27713		31.6435	0.0981836	-46.9577	-5.30653
	-28.2496	13.2077	-89.3425	21.3867		-28.2496	13.2077	-89.3425	22.4912
	22.405	-7.22544	-45.4751	-3.55291		22.405	-7.22544	-45.4751	-3.62442
	12.889	50.2778	-53.9049	-3.64154		12.889	50.2778	-53.9049	-0.923039
	-21.6073	37.6115	-88.552	-5.4145		-21.6073	37.6115	-88.552	-19.9308
	23.1	1.49109	-65.2311	26.6715		23.1	1.49109	-65.2311	27.9377
	26.1519	22.3951	-41.5822	-15.8077		26.1519	22.3951	-41.5822	26.1412
	-39.7618	-9.11312	-30.8667	-5.60773		-39.7618	-9.11312	-30.8667	-20.1589
	34.8679	-0.399268	-60.4414	-17.4252		34.8679	-0.399268	-60.4414	24.7883
	-25.8314	41.1433	-101.308	-6.41311		-25.8314	41.1433	-101.308	5.00847
	9.26132	-2.49587	-43.0941	23.1686		9.26132	-2.49587	-43.0941	23.3877
	-17.364	20.6477	-75.0307	22.3767		-17.364	20.6477	-75.0307	22.401
	-3.95841	21.4356	-85.1137	-6.80331		-3.95841	21.4356	-85.1137	15.7433
	10.6156	25.4301	-59.9752	22.1833		10.6156	25.4301	-59.9752	22.9303
	9.92938	-11.4682	-57.96	23.8286		9.92938	-11.4682	-57.96	25.0172
	-3.85627	-9.23217	-52.2425	20.8907		-3.85627	-9.23217	-52.2425	22.8411
	4.25985	-20.4297	-42.8911	-23.7081		4.25985	-20.4297	-42.8911	22.7541
	-29.6507	32.4506	-70.2045	-6.13618		-29.6507	32.4506	-70.2045	-13.9993
	-18.3333	31.1142	-109.011	-5.21469		-18.3333	31.1142	-109.011	-5.52671
	17.7716	9.84604	-38.5447	-15.5996		17.7716	9.84604	-38.5447	24.927
	-13.5135	-16.3077	-52.6728	21.7004		-13.5135	-16.3077	-52.6728	22.6828
	-13.3865	34.2695	-36.5876	-4.80761		-13.3865	34.2695	-36.5876	-14.3078
	14.1638	-21.2709	-45.9944	21.6071		14.1638	-21.2709	-45.9944	23.0364
	17.7729	1.7645	-42.9253	-14.8518		17.7729	1.7645	-42.9253	21.7121
	40.8658	-10.1877	-90.3964	-5.932		40.8658	-10.1877	-90.3964	-5.88318
	7.08644	8.14525	-100.665	-4.57472		7.08644	8.14525	-100.665	-16.8202
	-16.1299	9.56395	-105.432	-3.97015		-16.1299	9.56395	-105.432	-7.53538
	-41.8752	6.05422	-57.8372	-4.07719		-41.8752	6.05422	-57.8372	7.18259
	-29.0028	28.8369	-50.0395	20.68		-29.0028	28.8369	-50.0395	21.3363
	-4.6829	16.9723	-30.9599	-3.57138		-4.6829	16.9723	-30.9599	-7.78696
	-34.888	25.2016	-56.8613	-22.0772		-34.888	25.2016	-56.8613	25.5395
	-32.7077	-10.3561	-76.5325	-4.89499		-32.7077	-10.3561	-76.5325	-17.5972
	24.6855	36.1372	-59.2508	-11.2721		24.6855	36.1372	-59.2508	25.55
	-9.44383	30.7152	-34.4109	-4.26948		-9.44383	30.7152	-34.4109	-15.2366
	11.8848	-19.2522	-73.4046	25.8483		11.8848	-19.2522	-73.4046	24.1436
	-9.56213	43.5904	-43.9	-19.8139		-9.56213	43.5904	-43.9	25.4556
	-9.63354	-6.29194	-62.716	25.8997		-9.63354	-6.29194	-62.716	23.2646
	30.317	-22.8627	-82.732	-3.76115		30.317	-22.8627	-82.732	-3.62455
	-7.21819	10.412	-66.321	25.2181		-7.21819	10.412	-66.321	25.5866
	17.4905	-19.0246	-66.5912	-14.2615		17.4905	-19.0246	-66.5912	25.7888
	-0.813247	16.9107	-102.158	-4.08604		-0.813247	16.9107	-102.158	4.95673
	23.7045	0.224149	-48.8404	-20.0479		23.7045	0.224149	-48.8404	23.0512
	1.138	1.54762	-26.6011	-3.99281		1.138	1.54762	-26.6011	-6.70649
	-30.1498	21.4215	-50.9641	-5.04765		-30.1498	21.4215	-50.9641	-8.86478
	-3.60505	-25.1488	-32.2848	-3.49815		-3.60505	-25.1488	-32.2848	-1.18458
	-27.1784	-8.12831	-114.647	-5.27168		-27.1784	-8.12831	-114.647	10.3237
	22.9773	24.1531	-50.4643	-5.17785		22.9773	24.1531	-50.4643	-13.677
	-7.58643	-18.3321	-37.6562	-15.3989		-7.58643	-18.3321	-37.6562	21.6791
	-6.46976	-11.4328	-56.364	26.27		-6.46976	-11.4328	-56.364	27.397
	8.34207	-26.0295	-46.8307	-16.1401		8.34207	-26.0295	-46.8307	22.8792
	-8.73177	14.4663	-67.7962	21.4679		-8.73177	14.4663	-67.7962	24.2133
	2.50113	26.3621	-52.4059	25.8253		2.50113	26.3621	-52.4059	26.2188
	-28.6594	-30.7427	-102.772	-4.14873		-28.6594	-30.7427	-102.772	-7.48227
	-23.1515	-10.7762	-86.0728	22.0277		-23.1515	-10.7762	-86.0728	22.9866
	21.5165	-18.4215	-48.7686	-12.8462		21.5165	-18.4215	-48.7686	25.3753
	11.4492	7.11725	-39.5085	21.7445		11.4492	7.11725	-39.5085	22.6517
	-10.8774	45.7354	-47.071	-4.25477		-10.8774	45.7354	-47.071	-7.64099
	29.7594	3.2793	-30.9164	-4.64286		29.7594	3.2793	-30.9164	-13.6743
	19.7312	31.1279	-40.7128	-12.866		19.7312	31.1279	-40.7128	24.6871
	30.4089	16.3072	-51.2129	-5.44226		30.4089	16.3072	-51.2129	1.99574
	-4.59986	24.1355	-36.7824	-4.02419		-4.59986	24.1355	-36.7824	-5.41773
	18.8043	-15.1433	-85.9627	26.063		18.8043	-15.1433	-85.9627	24.0051
	8.24952	-19.2682	-105.972	-3.94999		8.24952	-19.2682	-105.972	-20.1566
	11.7952	24.4838	-53.858	23.6619		11.7952	24.4838	-53.858	24.4583
	-21.1474	-26.4759	-106.714	-5.23888		-21.1474	-26.4759	-106.714	9.34119
	28.6922	-5.8245	-111.378	-4.53447		28.6922	-5.8245	-111.378	10.1445
	21.6325	26.6982	-82.5989	-5.26319		21.6325	26.6982	-82.5989	-15.5151
	-16.255	20.4146	-55.0732	21.1014		-16.255	20.4146	-55.0732	22.3526
	13.5684	8.11227	-48.4136	-20.3898		13.5684	8.11227	-48.4136	24.8765
	-39.3007	26.0427	-84.525	-6.13076		-39.3007	26.0427	-84.525	-13.6036
	11.423	-15.3922	-75.5628	23.9045		11.423	-15.3922	-75.5628	25.4476
	-21.4861	-13.5361	-69.4288	24.3988		-21.4861	-13.5361	-69.4288	25.4059
	27.0323	30.7745	-74.4761	-4.37477		27.0323	30.7745	-74.4761	1.47828
	28.4227	-1.98301	-42.2038	-16.1155		28.4227	-1.98301	-42.2038	24.7598
	-5.89928	31.8122	-55.0271	-5.69598		-5.89928	31.8122	-55.0271	3.59016
	4.91916	-12.7291	-40.6043	-16.6402		4.91916	-12.7291	-40.6043	25.7327
	-23.5589	-14.9913	-45.8978	-5.83744		-23.5589	-14.9913	-45.8978	3.55503
	-16.1609	16.3481	-102.448	-25.0495		-16.1609	16.3481	-102.448	22.2461
	16.4489	-4.1756	-84.5653	20.3493		16.4489	-4.1756	-84.5653	22.0514
	-19.223	43.3924	-51.2295	-3.30249		-19.223	43.3924	-51.2295	-8.07999
	-24.2841	-0.227676	-48.9714	23.4214		-24.2841	-0.227676	-48.9714	25.1013
	4.04439	-17.2604	-44.5167	24.366		4.04439	-17.2604	-44.5167	25.0738
	-8.67364	-26.8688	-93.4997	-3.83652		-8.67364	-26.8688	-93.4997	1.38635
	14.295	-10.7265	-105.703	-4.50493		14.295	-10.7265	-105.703	-8.89665
	39.7702	-3.02244	-90.3803	-4.38292		39.7702	-3.02244	-90.3803	8.46231
	6.4049	10.7034	-83.3851	22.1899		6.4049	10.7034	-83.3851	23.1008
	25.5711	18.365	-68.399	-5.08977		25.5711	18.365	-68.399	-17.9269
	9.95827	-25.7223	-41.2645	-3.91882		9.95827	-25.7223	-41.2645	-4.94587
	-41.2408	27.9939	-87.0632	-10.1907		-41.2408	27.9939	-87.0632	-2.30719
	29.8591	-23.7556	-89.4207	-4.18808		29.8591	-23.7556	-89.4207	-7.59602
	24.0635	31	-22.9777	-5.26997		24.0635	31	-22.9777	-14.0706
	-5.68648	11.6222	-61.3622	25.266		-5.68648	11.6222	-61.3622	25.7216
	18.9279	20.0224	-84.9601	-26.3431		18.9279	20.0224	-84.9601	22.9595
	-1.47147	-27.0536	-49.1052	-3.04624		-1.47147	-27.0536	-49.1052	-8.7933
	-41.389	4.15651	-60.1135	-6.28659		-41.389	4.15651	-60.1135	-15.0747
	30.3038	11.2068	-58.2572	22.6896		30.3038	11.2068	-58.2572	23.354
	0.873394	-26.7303	-27.6888	-2.9522		0.873394	-26.7303	-27.6888	-8.74245
	-24.099	-26.6462	-99.2941	-4.59807		-24.099	-26.6462	-99.2941	-3.02993
	-34.6676	47.147	-96.1174	-5.33666		-34.6676	47.147	-96.1174	-5.28707
	-0.212361	12.1904	-79.1217	24.244		-0.212361	12.1904	-79.1217	24.4397
	6.43493	-0.854229	-22.2558	-3.84079		6.43493	-0.854229	-22.2558	-4.81101
	1.83201	6.92646	-62.8258	25.861		1.83201	6.92646	-62.8258	25.8792
	1.75077	8.74841	-76.1254	23.5853		1.75077	8.74841	-76.1254	25.3098
	-17.435	27.2989	-50.4639	21.3676		-17.435	27.2989	-50.4639	24.7249
	36.215	6.16042	-45.9918	-6.27971		36.215	6.16042	-45.9918	-5.08314
	-28.3833	-5.11694	-98.737	-23.149		-28.3833	-5.11694	-98.737	23.0846
	3.80124	-28.4571	-80.4524	-5.03584		3.80124	-28.4571	-80.4524	-7.38245
	-5.71981	-9.64142	-53.1491	24.5191		-5.71981	-9.64142	-53.1491	25.0429
	-28.6662	-2.43133	-99.9016	-4.93985		-28.6662	-2.43133	-99.9016	-7.80965
	29.6688	15.7974	-38.7224	-5.68276		29.6688	15.7974	-38.7224	1.23233
	25.1282	-17.4085	-69.395	-21.3016		25.1282	-17.4085	-69.395	24.7496
	-31.2674	17.0081	-103.337	-5.09736		-31.2674	17.0081	-103.337	-6.68278
	1.89433	-9.57147	-95.7927	-25.0398		1.89433	-9.57147	-95.7927	25.0816
	-39.9712	6.63116	-93.1409	-3.79304		-39.9712	6.63116	-93.1409	-5.34292
	7.78363	20.9917	-52.7433	22.4982		7.78363	20.9917	-52.7433	23.1116
	4.73059	26.9225	-50.602	-22.2106		4.73059	26.9225	-50.602	22.8834
	-22.4229	50.1796	-77.7343	-5.12431		-22.4229	50.1796	-77.7343	-20.4206
	-20.5937	1.95512	-71.577	25.412		-20.5937	1.95512	-71.577	25.5507
	-40.2797	4.13356	-82.7626	-5.18291		-40.2797	4.13356	-82.7626	2.16577
	6.75773	0.388658	-46.0922	23.92		6.75773	0.388658	-46.0922	23.5949
	-31.7187	16.8513	-96.5208	-7.05118		-31.7187	16.8513	-96.5208	8.43165
	-15.2742	-10.1365	-70.1318	-23.2685		-15.2742	-10.1365	-70.1318	22.5687
	-12.253	-13.5303	-80.1792	24.1995		-12.253	-13.5303	-80.1792	24.5712
	27.7766	5.67088	-92.6715	24.6127		27.7766	5.67088	-92.6715	25.2698
	-2.30897	37.9703	-47.7232	-29.053		-2.30897	37.9703	-47.7232	26.0066
	38.5357	-19.1501	-67.4874	-3.96667		38.5357	-19.1501	-67.4874	-7.40656
	2.23787	32.3078	-50.0494	-22.3603		2.23787	32.3078	-50.0494	25.5525
	-22.7404	29.4169	-62.739	25.1504		-22.7404	29.4169	-62.739	23.1938
	20.4274	-9.57562	-26.776	-3.92735		20.4274	-9.57562	-26.776	-14.0824
	6.52875	-26.209	-39.6259	-3.85391		6.52875	-26.209	-39.6259	4.81888
	-26.3752	11.4585	-46.8741	20.1154		-26.3752	11.4585	-46.8741	21.3441
	-11.8375	8.63822	-85.2946	22.9877		-11.8375	8.63822	-85.2946	22.7806
	14.5594	15.6052	-82.5536	26.1358		14.5594	15.6052	-82.5536	26.1495
	-44.032	46.7202	-62.9654	-6.39132		-44.032	46.7202	-62.9654	-19.3592
	22.9436	8.45448	-56.1696	21.2893		22.9436	8.45448	-56.1696	22.8187
	23.9204	2.21038	-50.7242	-27.3944		23.9204	2.21038	-50.7242	23.1233
	41.4246	-13.115	-96.202	-4.571		41.4246	-13.115	-96.202	12.7818
	11.1257	-23.9877	-37.9435	-4.54161		11.1257	-23.9877	-37.9435	-14.7095
	-31.0851	19.4631	-61.8149	22.4702		-31.0851	19.4631	-61.8149	25.2011
	-19.3946	-14.3446	-48.337	-4.4919		-19.3946	-14.3446	-48.337	-1.38807
	-19.1796	-17.999	-54.459	-5.66957		-19.1796	-17.999	-54.459	-13.5623
	-22.2757	-19.7587	-107.37	-4.83138		-22.2757	-19.7587	-107.37	-7.60676
	-12.8037	-13.1004	-92.9605	-15.3399		-12.8037	-13.1004	-92.9605	25.7218
	-5.06158	27.2091	-67.4199	-18.8318		-5.06158	27.2091	-67.4199	25.1937
	-26.1916	-17.9547	-67.7932	-7.87808		-26.1916	-17.9547	-67.7932	-2.62233
	15.233	2.47924	-64.8915	23.7131		15.233	2.47924	-64.8915	24.2867
	40.1594	19.381	-53.6989	-5.0934		40.1594	19.381	-53.6989	10.0349
	-0.2058	-22.1288	-41.5957	23.2441		-0.2058	-22.1288	-41.5957	23.0785
	-28.568	4.12389	-60.0724	-6.91557		-28.568	4.12389	-60.0724	-13.9462
	-19.124	-24.3014	-68.5595	-4.19359		-19.124	-24.3014	-68.5595	-5.5483
	28.3036	-11.7938	-64.3982	-28.0756		28.3036	-11.7938	-64.3982	25.2835
	-40.2131	33.3091	-81.0181	-4.15227		-40.2131	33.3091	-81.0181	-6.12102
	17.176	14.2719	-102.853	-5.74589		17.176	14.2719	-102.853	-15.6653
	15.7329	31.1086	-82.9779	-4.62513		15.7329	31.1086	-82.9779	-3.64804
	3.84244	-17.607	-29.0921	-5.00013		3.84244	-17.607	-29.0921	-15.643
	21.4046	-25.2892	-108.534	-4.14208		21.4046	-25.2892	-108.534	-2.87376
	-1.50385	13.5996	-77.4344	23.3288		-1.50385	13.5996	-77.4344	25.4391
	27.4331	21.87	-37.1163	-5.20268		27.4331	21.87	-37.1163	3.69373
	18.0436	25.8837	-75.1086	-4.14359		18.0436	25.8837	-75.1086	-2.10288
	-26.3891	-24.1576	-54.7039	-4.24889		-26.3891	-24.1576	-54.7039	-1.9526
	16.8011	-6.25902	-57.2297	22.6643		16.8011	-6.25902	-57.2297	23.0352
	-23.433	34.5624	-82.8538	-4.7378		-23.433	34.5624	-82.8538	-16.7986
	17.6675	-24.98	-39.3358	-4.3241		17.6675	-24.98	-39.3358	-1.50183
	24.7347	11.1999	-96.7447	-4.30757		24.7347	11.1999	-96.7447	-7.72443
	9.96136	3.00882	-68.843	22.661		9.96136	3.00882	-68.843	25.491
	29.4311	18.998	-75.6953	-4.84386		29.4311	18.998	-75.6953	-8.75963
	-0.0424136	40.103	-50.7485	-13.7349		-0.0424136	40.103	-50.7485	26.1378
	-14.7646	-10.7486	-76.3976	24.1657		-14.7646	-10.7486	-76.3976	23.3905
	21.9962	2.91399	-80.2228	23.7896		21.9962	2.91399	-80.2228	23.4344
	29.3041	-18.8915	-64.8255	23.5052		29.3041	-18.8915	-64.8255	25.0112
	18.1899	-15.5644	-56.3295	23.3008		18.1899	-15.5644	-56.3295	25.1353
	25.4731	-4.74649	-57.7345	-5.0022		25.4731	-4.74649	-57.7345	-13.9368
	-32.3407	15.743	-51.1324	23.7762		-32.3407	15.743	-51.1324	25.2039
	-10.4438	28.2905	-48.0409	23.4308		-10.4438	28.2905	-48.0409	23.4262
	39.4207	4.81541	-85.247	-6.7687		39.4207	4.81541	-85.247	-19.8324
	4.8346	-6.58302	-56.2908	24.729		4.8346	-6.58302	-56.2908	25.7396
	6.77802	20.7822	-61.423	24.6942		6.77802	20.7822	-61.423	25.8584
	1.68901	-7.60512	-77.9123	26.346		1.68901	-7.60512	-77.9123	26.0908
	37.0719	-9.77261	-66.5442	-15.5569		37.0719	-9.77261	-66.5442	22.9682
	25.9014	19.7819	-65.2039	-19.7974		25.9014	19.7819	-65.2039	22.9932
	48.0625	-3.52552	-79.3623	-4.08452		48.0625	-3.52552	-79.3623	1.49231
	16.0801	33.6538	-69.9968	-3.9652		16.0801	33.6538	-69.9968	-3.50282
	-2.23927	17.6692	-34.1778	-25.0867		-2.23927	17.6692	-34.1778	24.5814
	12.0261	1.09725	-83.8623	23.6598		12.0261	1.09725	-83.8623	24.5768
	19.0454	37.4143	-58.1014	-4.53995		19.0454	37.4143	-58.1014	-17.8674
	33.9274	-15.3177	-98.5379	-4.38458		33.9274	-15.3177	-98.5379	6.51349
	-21.1527	1.55288	-79.4931	23.624		-21.1527	1.55288	-79.4931	23.7173
	4.44032	-2.35813	-41.9425	-5.53915		4.44032	-2.35813	-41.9425	-19.8556
	-4.33542	11.6258	-49.9154	-28.8808		-4.33542	11.6258	-49.9154	23.4997
	-16.9901	9.6809	-91.9172	-4.9946		-16.9901	9.6809	-91.9172	-19.9233
	26.1746	24.7994	-68.6616	-3.90269		26.1746	24.7994	-68.6616	-2.24415
	6.67607	-15.3749	-73.9623	25.946		6.67607	-15.3749	-73.9623	26.119
	2.72975	-10.1244	-96.8911	-4.39958		2.72975	-10.1244	-96.8911	-14.7934
	-15.427	29.6801	-66.3044	-20.161		-15.427	29.6801	-66.3044	25.138
	41.9195	17.4966	-99.1357	-4.98607		41.9195	17.4966	-99.1357	-1.44383
	28.5761	17.5253	-46.9015	-4.61034		28.5761	17.5253	-46.9015	-2.10225
	20.0107	-13.0326	-71.5614	24.5361		20.0107	-13.0326	-71.5614	25.0724
	-23.7133	19.718	-48.1288	24.5094		-23.7133	19.718	-48.1288	23.7705
	-27.4984	28.4574	-90.1626	-5.62112		-27.4984	28.4574	-90.1626	-20.1662
	-28.0139	-19.7112	-99.8683	23.409		-28.0139	-19.7112	-99.8683	25.1907
	25.1277	1.78036	-91.1556	-24.7643		25.1277	1.78036	-91.1556	21.7442
	-11.988	-27.2295	-87.6252	-3.19263		-11.988	-27.2295	-87.6252	-8.79321
	-26.4697	3.69296	-97.277	24.211		-26.4697	3.69296	-97.277	25.4332
	9.0964	21.3386	-40.6095	-10.941		9.0964	21.3386	-40.6095	24.2392
	-36.0843	40.9747	-64.2112	-5.96182		-36.0843	40.9747	-64.2112	4.00911
	31.0318	-20.4219	-77.1925	-3.64942		31.0318	-20.4219	-77.1925	-5.26578
	29.2882	8.18951	-100.078	-4.39527		29.2882	8.18951	-100.078	-5.30002
	10.913	-2.1118	-81.4366	25.5397		10.913	-2.1118	-81.4366	27.3112
	-3.93482	-24.9059	-40.2	-4.08276		-3.93482	-24.9059	-40.2	-8.81519
	-33.2033	3.20504	-74.1611	24.2484		-33.2033	3.20504	-74.1611	25.1569
	12.7266	13.1999	-40.9624	21.7453		12.7266	13.1999	-40.9624	22.7793
	9.5281	-31.1976	-52.3201	-17.6712		9.5281	-31.1976	-52.3201	25.8313
	-32.2349	-4.55636	-77.3142	-5.87226		-32.2349	-4.55636	-77.3142	1.16278
	-26.9596	30.2583	-64.3887	22.4694		-26.9596	30.2583	-64.3887	24.7713
	22.001	1.93404	-46.3756	6.52261		22.001	1.93404	-46.3756	24.3044
	33.7254	21.5856	-42.6195	-22.1032		33.7254	21.5856	-42.6195	25.2932
	-18.1286	-8.86289	-54.1003	-4.23923		-18.1286	-8.86289	-54.1003	-20.2408
	26.4646	14.1771	-69.5723	-4.95863		26.4646	14.1771	-69.5723	2.34577
	18.139	-5.37502	-66.0547	24.3773		18.139	-5.37502	-66.0547	25.7781
	16.5878	-2.60703	-26.2419	-3.74229		16.5878	-2.60703	-26.2419	-4.81221
	2.73805	-2.04808	-72.6271	26.0207		2.73805	-2.04808	-72.6271	25.6116
	-37.4682	-7.41746	-100.292	-19.0385		-37.4682	-7.41746	-100.292	24.8471
	-14.8101	24.4737	-28.1904	-3.85695		-14.8101	24.4737	-28.1904	-8.93162
	-22.1729	17.6069	-91.6251	25.6129		-22.1729	17.6069	-91.6251	23.1498
	-10.2136	35.6614	-57.3593	-4.53687		-10.2136	35.6614	-57.3593	10.0893
	-14.0251	-9.15054	-101.405	-3.44501		-14.0251	-9.15054	-101.405	-5.42039
	-35.4387	35.4951	-100.015	-4.50089		-35.4387	35.4951	-100.015	-1.31607
	1.32488	-3.04004	-59.125	23.6345		1.32488	-3.04004	-59.125	23.3497
	21.7342	18.9294	-102.554	-5.77117		21.7342	18.9294	-102.554	-20.3936
	3.51113	-25.7643	-32.857	-19.4217		3.51113	-25.7643	-32.857	25.2522
	14.0809	-10.3365	-91.9256	24.3334		14.0809	-10.3365	-91.9256	23.7826
	12.2187	-21.5293	-41.0017	-14.7486		12.2187	-21.5293	-41.0017	25.2547
	-23.2641	-4.47376	-65.3706	22.5758		-23.2641	-4.47376	-65.3706	23.1356
	-12.8229	32.0227	-48.8666	-23.9567		-12.8229	32.0227	-48.8666	25.2428
	16.9283	29.6256	-59.2881	23.3849		16.9283	29.6256	-59.2881	25.1477
	-6.1068	-25.3149	-80.0235	-6.49124		-6.1068	-25.3149	-80.0235	-15.0439
	35.24	-6.73767	-89.0924	11.7497		35.24	-6.73767	-89.0924	25.5243
	17.1956	19.1391	-77.8227	-13.2757		17.1956	19.1391	-77.8227	24.628
	-37.4352	18.1489	-78.9989	-6.18443		-37.4352	18.1489	-78.9989	-14.3988
	39.6695	-20.4281	-83.478	-3.9351		39.6695	-20.4281	-83.478	7.90814
	21.6038	40.9666	-53.741	-4.54362		21.6038	40.9666	-53.741	-9.01737
	26.4007	-34.9607	-59.2532	-3.48622		26.4007	-34.9607	-59.2532	-7.42066
	-11.2363	-11.5622	-45.248	-5.54138		-11.2363	-11.5622	-45.248	-7.55976
	-1.8787	16.1919	-49.5872	24.2183		-1.8787	16.1919	-49.5872	23.6969
	24.6756	19.8008	-84.7337	-4.42501		24.6756	19.8008	-84.7337	-3.35843
	6.82736	-32.4192	-58.5337	-4.09253		6.82736	-32.4192	-58.5337	-1.8527
	41.195	1.1052	-60.3991	-4.29087		41.195	1.1052	-60.3991	-6.84195
	10.8391	-14.1636	-86.8149	22.271		10.8391	-14.1636	-86.8149	22.9135
	-26.5738	3.50224	-69.9376	-22.4081		-26.5738	3.50224	-69.9376	21.676
	7.39279	-13.1799	-103.994	-3.45774		7.39279	-13.1799	-103.994	-5.54303
	-21.4149	21.8022	-72.1458	22.0067		-21.4149	21.8022	-72.1458	22.3659
	7.89055	34.72	-53.479	22.3567		7.89055	34.72	-53.479	23.6911
	-39.5161	-14.9151	-52.0361	-4.36759		-39.5161	-14.9151	-52.0361	-8.04787
	22.2383	16.1504	-101.915	-28.3663		22.2383	16.1504	-101.915	25.7761
	-19.3221	-32.5084	-71.4002	-4.03685		-19.3221	-32.5084	-71.4002	-7.30781
	1.23866	26.8124	-93.3554	-3.89636		1.23866	26.8124	-93.3554	-7.04572
	5.67033	-19.5977	-29.8543	-9.68139		5.67033	-19.5977	-29.8543	24.5211
	32.8825	-15.5268	-30.0979	-3.79803		32.8825	-15.5268	-30.0979	2.85989
	22.5752	-7.83193	-95.8821	-4.58049		22.5752	-7.83193	-95.8821	15.185
	-4.79379	-4.58959	-79.4123	25.6055		-4.79379	-4.58959	-79.4123	25.6756
	-7.10378	24.4764	-50.3766	-31.1214		-7.10378	24.4764	-50.3766	23.7667
	21.3265	-28.6757	-69.8182	-3.53188		21.3265	-28.6757	-69.8182	-4.2935
	12.3331	21.8273	-49.8761	21.3976		12.3331	21.8273	-49.8761	22.73
	-19.4039	1.0576	-58.3016	23.3485		-19.4039	1.0576	-58.3016	23.3431
	17.4738	1.25409	-87.5641	23.2488		17.4738	1.25409	-87.5641	23.2439
	-21.1301	-0.148329	-49.1724	-6.21426		-21.1301	-0.148329	-49.1724	-15.2414
	4.49068	21.2124	-54.5039	24.1739		4.49068	21.2124	-54.5039	25.0559
	-27.716	-12.444	-73.0735	-5.00866		-27.716	-12.444	-73.0735	-5.27351
	16.2488	1.66283	-86.9692	23.0164		16.2488	1.66283	-86.9692	22.4302
	16.2769	-29.1583	-42.48	-4.2949		16.2769	-29.1583	-42.48	-3.93794
	-51.8073	-1.01668	-42.1975	-3.96547		-51.8073	-1.01668	-42.1975	-5.9639
	18.6636	-18.8929	-63.3761	22.5199		18.6636	-18.8929	-63.3761	23.1223
	-52.8478	52.4274	-59.7566	-4.39562		-52.8478	52.4274	-59.7566	12.7872
	-20.8159	-11.1564	-95.8985	22.1305		-20.8159	-11.1564	-95.8985	22.9208
	-21.7411	-29.0259	-82.0874	-4.74907		-21.7411	-29.0259	-82.0874	8.44933
	-0.355098	-14.8669	-33.2451	-21.4214		-0.355098	-14.8669	-33.2451	21.4998
	6.95348	24.714	-62.236	21.4995		6.95348	24.714	-62.236	24.5527
	-10.7419	11.8666	-84.1219	-3.88891		-10.7419	11.8666	-84.1219	-1.6548
	-51.7077	19.4928	-61.6052	-6.17849		-51.7077	19.4928	-61.6052	-7.80053
	-7.1016	18.5031	-53.8916	25.5249		-7.1016	18.5031	-53.8916	27.6008
	-28.643	-29.772	-64.4065	-5.12613		-28.643	-29.772	-64.4065	-5.45797
	-3.63751	15.1674	-66.707	23.1037		-3.63751	15.1674	-66.707	24.2648
	8.30522	-6.25367	-99.6091	23.3352		8.30522	-6.25367	-99.6091	25.4474
	-16.5991	-7.73774	-57.8464	-4.33446		-16.5991	-7.73774	-57.8464	-4.63927
	1.33693	3.34313	-47.1526	-24.1975		1.33693	3.34313	-47.1526	24.808
	-26.7725	23.5614	-41.8914	-4.62014		-26.7725	23.5614	-41.8914	-19.9449
	-30.0779	-20.8579	-59.5144	-4.44388		-30.0779	-20.8579	-59.5144	-2.71559
	25.5995	-17.0711	-68.8016	23.079		25.5995	-17.0711	-68.8016	25.4694
	10.8833	-10.1232	-45.2032	-9.47585		10.8833	-10.1232	-45.2032	22.3876
	8.38638	1.2825	-33.9306	-3.97191		8.38638	1.2825	-33.9306	-8.69522
	27.784	27.377	-70.3633	-4.99127		27.784	27.377	-70.3633	-8.87311
	-22.2514	0.749022	-79.6435	-5.61225		-22.2514	0.749022	-79.6435	-14.3023
	0.925514	-20.6884	-52.1198	21.7675		0.925514	-20.6884	-52.1198	23.3571
	27.0028	-31.1267	-61.3947	-3.35289		27.0028	-31.1267	-61.3947	-4.99641
	-5.88935	24.6518	-86.0372	-4.75462		-5.88935	24.6518	-86.0372	14.5186
	38.1217	-10.8005	-50.3564	-3.61944		38.1217	-10.8005	-50.3564	2.04186
	-16.1824	-21.7918	-81.1824	23.0723		-16.1824	-21.7918	-81.1824	22.8373
	-2.59972	-0.0272726	-89.3695	23.734		-2.59972	-0.0272726	-89.3695	23.3424
	22.3664	-8.89	-75.1199	24.2227		22.3664	-8.89	-75.1199	23.558
	-16.9125	29.4851	-74.0403	-5.07949		-16.9125	29.4851	-74.0403	-1.54385
	11.8487	-26.9091	-59.4601	-10.9812		11.8487	-26.9091	-59.4601	23.1624
	-11.4728	19.2538	-76.6178	-21.0891		-11.4728	19.2538	-76.6178	24.6729
	-10.6786	18.13	-84.4655	24.0263		-10.6786	18.13	-84.4655	24.9607
	-5.67874	39.658	-70.2772	-3.53169		-5.67874	39.658	-70.2772	-3.6476
	-8.53095	0.129977	-52.1072	-4.52256		-8.53095	0.129977	-52.1072	5.4673
	-24.39	-35.2348	-78.4605	-4.21691		-24.39	-35.2348	-78.4605	-7.27937
	-25.7591	-16.322	-61.5918	22.657		-25.7591	-16.322	-61.5918	23.0504
	-36.7421	4.46104	-54.7511	22.6561		-36.7421	4.46104	-54.7511	22.9692
	25.0211	19.566	-54.0946	-7.0593		25.0211	19.566	-54.0946	-15.654
	-28.9161	-8.5081	-92.1188	-6.15601		-28.9161	-8.5081	-92.1188	-4.68012
	-34.0081	-13.4381	-66.2426	-5.86163		-34.0081	-13.4381	-66.2426	14.2557
	9.83837	28.7574	-68.3892	-17.2017		9.83837	28.7574	-68.3892	25.1538
	-12.7757	48.536	-44.057	-4.28969		-12.7757	48.536	-44.057	-18.8557
	4.32329	-8.81562	-79.2404	24.8078		4.32329	-8.81562	-79.2404	23.5627
	1.40919	-9.62236	-111.652	-4.35576		1.40919	-9.62236	-111.652	4.56577
	-3.40517	47.1586	-57.6117	-3.34526		-3.40517	47.1586	-57.6117	-4.55107
	16.9814	-7.02137	-101.558	-4.13661		16.9814	-7.02137	-101.558	-4.97737
	-20.7285	-6.53274	-99.4034	-21.9521		-20.7285	-6.53274	-99.4034	24.5682
	21.9693	30.3496	-73.3627	-4.27487		21.9693	30.3496	-73.3627	-5.67261
	20.8079	-16.0438	-85.7442	23.4673		20.8079	-16.0438	-85.7442	23.1696
	-7.96055	25.0943	-76.3998	-12.851		-7.96055	25.0943	-76.3998	25.3251
	-42.6344	-3.60227	-80.2965	21.3128		-42.6344	-3.60227	-80.2965	22.4606
	-25.7239	39.1126	-99.5402	-5.01166		-25.7239	39.1126	-99.5402	-7.8342
	-3.98712	-12.3137	-39.2689	-4.14274		-3.98712	-12.3137	-39.2689	-3.74192
	-42.3816	18.6216	-91.5889	-8.42738		-42.3816	18.6216	-91.5889	-16.1457
	4.7158	4.41231	-89.4791	20.5168		4.7158	4.41231	-89.4791	22.2601
	33.2927	12.7684	-68.1349	-4.68391		33.2927	12.7684	-68.1349	3.30724
	-31.9876	24.803	-52.9601	22.4948		-31.9876	24.803	-52.9601	22.3609
	1.53491	38.3079	-67.3555	-4.20567		1.53491	38.3079	-67.3555	4.98815
	-36.627	19.97	-95.9285	-26.6014		-36.627	19.97	-95.9285	25.4465
	9.49708	23.337	-85.4392	-18.0829		9.49708	23.337	-85.4392	25.6737
	-23.0735	-22.9998	-67.511	-3.97963		-23.0735	-22.9998	-67.511	-8.89461
	17.9079	-13.0597	-43.8604	-18.8452		17.9079	-13.0597	-43.8604	22.0229
	-14.3142	23.5569	-96.4825	-4.13939		-14.3142	23.5569	-96.4825	-7.15843
	7.90532	16.6658	-94.7796	-5.51316		7.90532	16.6658	-94.7796	-13.5507
	20.3173	-8.75648	-104.69	-3.70814		20.3173	-8.75648	-104.69	2.81333
	-37.8784	39.6557	-79.4707	-4.01626		-37.8784	39.6557	-79.4707	-5.33018
	8.48615	-29.8185	-43.9193	-14.8262		8.48615	-29.8185	-43.9193	24.791
	45.6963	1.04835	-94.1094	-4.58266		45.6963	1.04835	-94.1094	0.0101623
	-11.4035	5.74551	-109.075	-4.19901		-11.4035	5.74551	-109.075	-8.70369
	31.1831	-25.6293	-42.2738	-4.15648		31.1831	-25.6293	-42.2738	-15.6216
	-12.7554	14.3875	-70.3593	25.2665		-12.7554	14.3875	-70.3593	26.1093
	21.0629	27.4429	-45.4681	24.5493		21.0629	27.4429	-45.4681	25.1169
	14.4337	-5.9545	-63.7367	24.6308		14.4337	-5.9545	-63.7367	23.6625
	-6.38858	31.596	-99.8608	-7.56029		-6.38858	31.596	-99.8608	-2.92694
	16.8386	-22.3442	-95.0967	22.1267		16.8386	-22.3442	-95.0967	24.3075
	-20.0298	-14.995	-100.13	-5.60755		-20.0298	-14.995	-100.13	-4.53739
	21.8908	-4.20821	-102.554	-3.89224		21.8908	-4.20821	-102.554	3.86925
	-11.3399	-30.0728	-47.0727	-4.42313		-11.3399	-30.0728	-47.0727	-15.1522
	-5.86557	35.9406	-68.4319	21.1353		-5.86557	35.9406	-68.4319	25.9462
	5.09494	-3.42886	-45.0154	-24.3469		5.09494	-3.42886	-45.0154	25.3416
	27.6074	-18.0958	-76.3374	-15.7311		27.6074	-18.0958	-76.3374	22.0299
	-22.9039	32.9848	-47.3374	23.0066		-22.9039	32.9848	-47.3374	23.3859
	47.2955	-15.2553	-75.6175	-5.77775		47.2955	-15.2553	-75.6175	3.50999
	14.7506	-7.55915	-90.3064	25.3817		14.7506	-7.55915	-90.3064	25.5137
	33.9927	12.3797	-101.594	-5.52342		33.9927	12.3797	-101.594	-5.61125
	-31.8882	-31.6009	-62.3879	-5.92025		-31.8882	-31.6009	-62.3879	-17.383
	6.7841	21.953	-50.905	22.5298		6.7841	21.953	-50.905	24.4595
	25.4844	-7.89543	-107.634	-18.2958		25.4844	-7.89543	-107.634	24.2786
	17.4307	6.80728	-67.2651	23.8356		17.4307	6.80728	-67.2651	23.5755
	15.1723	18.7666	-92.5753	20.5938		15.1723	18.7666	-92.5753	25.1064
	-6.32543	20.3288	-75.8294	24.7843		-6.32543	20.3288	-75.8294	25.6494
	8.33944	1.72625	-110.089	-3.97663		8.33944	1.72625	-110.089	7.81841
	-31.82	15.0773	-63.4727	-5.83059		-31.82	15.0773	-63.4727	-8.9678
	20.5892	-19.713	-90.0278	21.6507		20.5892	-19.713	-90.0278	22.7007
	8.27446	20.2955	-71.6073	22.8736		8.27446	20.2955	-71.6073	25.4541
	29.6744	-1.80385	-60.4724	-21.5952		29.6744	-1.80385	-60.4724	24.4571
	-23.0713	48.0503	-95.1185	-5.49876		-23.0713	48.0503	-95.1185	-7.29258
	31.5818	-9.54749	-82.3039	23.0451		31.5818	-9.54749	-82.3039	23.1306
	10.1522	-21.6161	-103.738	-4.44194		10.1522	-21.6161	-103.738	-18.9184
	-10.8891	5.98601	-67.5418	25.2443		-10.8891	5.98601	-67.5418	26.2437
	-0.167009	12.0519	-77.1916	24.1948		-0.167009	12.0519	-77.1916	23.3424
	15.3727	12.0499	-60.746	24.079		15.3727	12.0499	-60.746	23.446
	-12.0037	-13.1616	-88.3932	-25.5174		-12.0037	-13.1616	-88.3932	22.9901
	4.38628	-13.8921	-58.0002	21.85		4.38628	-13.8921	-58.0002	25.1282
	-18.8242	25.0018	-69.1638	-26.522		-18.8242	25.0018	-69.1638	22.8441
	32.343	-6.49102	-73.0827	25.6559		32.343	-6.49102	-73.0827	25.6853
	35.106	45.5401	-60.5266	-3.57111		35.106	45.5401	-60.5266	-4.71233
	17.1185	-1.10354	-63.9941	22.5932		17.1185	-1.10354	-63.9941	23.9348
	-4.83066	25.7498	-60.9293	-18.7597		-4.83066	25.7498	-60.9293	22.8172
	-1.7327	29.8233	-74.5089	22.1812		-1.7327	29.8233	-74.5089	25.2955
	-9.96624	-17.216	-81.2955	-4.10631		-9.96624	-17.216	-81.2955	-8.61321
	50.458	-0.269592	-66.2049	-3.75942		50.458	-0.269592	-66.2049	3.15338
	4.76298	-2.32167	-71.3337	21.0688		4.76298	-2.32167	-71.3337	22.3158
	32.9059	7.6775	-77.6743	-4.43997		32.9059	7.6775	-77.6743	-3.02861
	-32.4563	-11.6598	-74.6289	23.6492		-32.4563	-11.6598	-74.6289	24.7771
	-6.06289	-0.685557	-57.7542	25.6993		-6.06289	-0.685557	-57.7542	26.243
	32.2831	-14.6118	-85.1571	-5.60533		32.2831	-14.6118	-85.1571	-5.0457
	26.0689	-23.5113	-68.8913	-4.31214		26.0689	-23.5113	-68.8913	-19.3628
	38.93	27.3739	-61.7517	-4.87959		38.93	27.3739	-61.7517	-20.3256
	22.8166	-15.3838	-59.8815	23.6532		22.8166	-15.3838	-59.8815	23.4686
	26.883	-48.202	-52.8501	-4.22677		26.883	-48.202	-52.8501	-6.4264
	24.3163	-7.61336	-61.9372	26.1315		24.3163	-7.61336	-61.9372	27.5711
	24.3785	12.1783	-40.6163	-6.21782		24.3785	12.1783	-40.6163	-7.48293
	8.18703	15.8884	-56.2667	24.4002		8.18703	15.8884	-56.2667	22.9868
	-25.3964	-8.46037	-70.9827	-7.5758		-25.3964	-8.46037	-70.9827	7.65472
	16.6744	10.6865	-37.0884	-4.32509		16.6744	10.6865	-37.0884	7.64959
	15.036	27.4703	-57.1437	-5.0123		15.036	27.4703	-57.1437	6.12226
	-5.38633	37.2987	-53.8145	-18.4306		-5.38633	37.2987	-53.8145	25.5111
	26.7014	-7.70462	-61.9376	24.4942		26.7014	-7.70462	-61.9376	25.0649
	23.4596	5.84818	-100.66	-5.09031		23.4596	5.84818	-100.66	-15.7093
	-14.088	24.9346	-112.275	-5.23302		-14.088	24.9346	-112.275	-8.78511
	-13.1623	11.559	-68.5979	25.3118		-13.1623	11.559	-68.5979	25.7692
	11.4444	37.2915	-79.9606	-15.4035		11.4444	37.2915	-79.9606	22.8737

## Sheet: Fig. 7
	Figure 7 a																									Figure 7 c
	Model												VSDi													Pre-plasticity					Post-plasticity
		Pre-plasticity												Pre-plasticity												Cutoff	Integrated NMDA current	SEM		Cutoff	Integrated NMDA current	SEM
	Cutoff	10-20Hz		20-50Hz		50-100Hz		100-200Hz		200-500Hz			Cutoff	10-20Hz		20-50Hz		50-100Hz		100-200Hz		200-500Hz				10-20Hz	-4.97377	0.185115		10-20Hz	-6.22566	0.308768
	Input Frequency	average Gain	SEM	average Gain	SEM	average Gain	SEM	average Gain	SEM	average Gain	SEM		Input Frequency	average Gain	SEM	average Gain	SEM	average Gain	SEM	average Gain	SEM	average Gain	SEM			20-50Hz	-4.41268	0.155082		20-50Hz	-5.54704	0.278088
	10	1.475	0.026	1.415	0.034	1.354	0.038	1.171	0.025	1.147	0.012		10	1.24	0.09	1.27	0.054	1.32	0.09	1.22	0.1013	1.32	0.115			50-100Hz	-4.35779	0.150698		50-100Hz	-5.50071	0.271485
	20	1.821	0.029	1.437	0.028	1.406	0.039	1.172	0.028	1.126	0.013		20	1.64	0.085	1.32	0.064	1.38	0.103	1.27	0.115	1.28	0.12			100-200Hz	-2.9676	0.0921674		100-200Hz	-3.2103	0.123175
	50	1.827	0.03	1.956	0.044	1.408	0.032	1.191	0.03	1.125	0.014		50	1.69	0.0941	1.72	0.0583	1.35	0.11	1.25	0.114	1.31	0.119			200-500Hz	-2.00719	0.0728439		200-500Hz	-2.20169	0.0971894
	100	1.83	0.029	1.968	0.054	1.855	0.062	1.362	0.035	1.238	0.013		100	1.77	0.07	1.79	0.0743	1.79	0.105	1.3	0.117	1.28	0.121
	200	1.825	0.031	1.888	0.043	1.833	0.056	1.963	0.07	1.459	0.011		200	1.75	0.094	1.73	0.062	1.75	0.107	1.71	0.112	1.33	0.117
	500	1.853	0.03	1.944	0.046	1.884	0.064	2.057	0.067	1.959	0.02		500	1.72	0.103	1.75	0.081	1.77	0.102	1.74	0.11	1.71	0.0117
		Post-plasticity												Post-plasticity
	Cutoff	10-20Hz		20-50Hz		50-100Hz		100-200Hz		200-500Hz			Cutoff	10-20Hz		20-50Hz		50-100Hz		100-200Hz		200-500Hz
	Input Frequency	average Gain	SEM	average Gain	SEM	average Gain	SEM	average Gain	SEM	average Gain	SEM		Input Frequency	average Gain	SEM	average Gain	SEM	average Gain	SEM	average Gain	SEM	average Gain	SEM
	10	1.757	0.042	1.708	0.057	1.629	0.051	1.484	0.061	1.159	0.023		10	1.41	0.09	1.321	0.048	1.24	0.097	1.204	0.1214	1.22	0.094
	20	1.882	0.046	1.6	0.042	1.661	0.058	1.502	0.064	1.137	0.023		20	1.702	0.12	1.338	0.043	1.297	0.085	1.256	0.106	1.27	0.081
	50	1.864	0.047	2.011	0.074	1.6	0.044	1.453	0.057	1.144	0.024		50	1.805	0.13	1.772	0.0395	1.268	0.102	1.258	0.094	1.25	0.092
	100	1.869	0.046	1.96	0.073	1.834	0.055	1.47	0.04	1.24	0.02		100	1.851	0.07	1.853	0.061	1.769	0.085	1.292	0.102	1.305	0.101
	200	1.821	0.046	1.921	0.069	1.76	0.059	1.806	0.04	1.432	0.012		200	1.813	0.094	1.818	0.0692	1.82	0.112	1.783	0.099	1.285	0.095
	500	1.762	0.043	1.952	0.079	1.784	0.061	1.901	0.041	1.96	0.018		500	1.869	0.13	1.85	0.0753	1.87	0.101	1.669	0.103	1.64	0.104

## Sheet: Fig. 8
	Figure 8b									Figure 8c
											FFT pre					FFT post					FFT post / FFT pre
	15 Hz			30 Hz			Intersection				Spot 1	Spot 2	Spot 3			Spot 1	Spot 2	Spot 3			Spot 1	Spot 2	Spot 3
	x	y		x	y		x	y		Frequency (Hz)	Amplitude	Amplitude	Amplitude		Frequency (Hz)	Amplitude	Amplitude	Amplitude		Frequency (Hz)	Amplitude	Amplitude	Amplitude
	7.06859	0.00748596		3.87682	0.00487867		4.49822	0.00224829		6	14.327	19.5917	13.1899		6	11.9495	9.86089	11.3349		6	0.834058	0.50332	0.859362
	7.33486	0.00957581		4.30154	0.00618932		5.13023	0.00315456		11	7.21625	9.28355	24.3988		11	15.3522	25.2119	30.0076		11	2.12744	2.71577	1.22988
	7.60113	0.0101451		4.72625	0.00765139		5.76224	0.00417227		16	7.61743	15.1694	19.1577		16	15.9271	16.8332	19.9045		16	2.09088	1.10968	1.03898
	7.86739	0.00892024		5.15097	0.00931991		6.39426	0.00520934		21	6.682	10.4693	12.7483		21	7.35841	12.2789	14.1415		21	1.10123	1.17285	1.10929
	8.13366	0.00658119		5.57568	0.0112258		7.02627	0.00616444		26	4.29022	5.55238	6.93176		26	12.3268	10.5348	10.8462		26	2.87323	1.89734	1.56471
	8.39992	0.00430742		6.00039	0.0133111		7.65828	0.00696666		31	6.49208	4.5596	5.90757		31	5.01995	8.04769	7.36517		31	0.773243	1.765	1.24674
	8.66619	0.00310158		6.42511	0.0154001		8.29029	0.00762085		36	4.60722	7.86719	8.01827		36	12.7075	11.9222	18.283		36	2.75817	1.51544	2.28017
	8.93246	0.00343073		6.84982	0.0172472		8.9223	0.00825157		41	4.20191	4.44831	4.48305		41	4.35589	6.61676	8.20668		41	1.03665	1.48748	1.8306
	9.19872	0.00517216		7.27453	0.0186513		9.55432	0.00914021		46	1.94567	3.54751	4.7526		46	9.06591	10.5575	9.79068		46	4.65954	2.97602	2.06007
	9.46499	0.00761811		7.69925	0.0195676		10.1863	0.0107378		51	2.16309	2.23136	2.63903		51	3.66071	3.2104	5.14694		51	1.69235	1.43876	1.95032
	9.73125	0.00962403		8.12396	0.0201259		10.8183	0.0136152		56	1.64247	2.99532	3.00879		56	3.85388	4.81187	3.46754		56	2.34639	1.60646	1.15247
	9.99752	0.0101328		8.54867	0.02052		11.4504	0.0183048		61	2.43976	3.8083	3.08035		61	3.0875	3.46519	4.53407		61	1.26549	0.909905	1.47193
	10.2638	0.00884279		8.97339	0.0208296		12.0824	0.0250319		66	4.35048	5.29929	4.21248		66	9.24924	5.52138	7.9343		66	2.12603	1.04191	1.88353
	10.5301	0.00639001		9.3981	0.0209075		12.7144	0.0334229		71	2.81162	3.3091	2.47007		71	2.34711	8.12615	12.2066		71	0.834787	2.4557	4.94182
	10.7963	0.00382283		9.82282	0.0204346		13.3464	0.042368		76	2.58863	2.87596	2.85956		76	3.25304	3.501	4.5157		76	1.25667	1.21733	1.57916
	11.0626	0.00189333		10.2475	0.0191244		13.9784	0.0502007		81	2.79055	2.40487	3.18009		81	3.78171	4.44482	3.53296		81	1.35518	1.84826	1.11096
	11.3289	0.000776335		10.6722	0.0169516		14.6104	0.0552136		86	1.87672	3.6167	2.97886		86	6.04249	4.03626	4.52426		86	3.21971	1.11601	1.51879
	11.5951	0.000264016		11.097	0.0142568		15.2424	0.0563063		91	4.43531	6.21727	3.16408		91	4.01934	6.43325	5.11769		91	0.906214	1.03474	1.61743
	11.8614	7.81776e-05		11.5217	0.0116711		15.8744	0.0534332		96	4.08397	4.69464	4.73028		96	5.21376	3.21414	4.10325		96	1.27664	0.684641	0.867443
	12.1276	4.4821e-05		11.9464	0.00991363		16.5064	0.0475967		101	7.31345	7.6308	5.00652		101	8.48589	5.43555	8.37907		101	1.16031	0.712317	1.67363
	12.3939	0.000159538		12.3711	0.00956832		17.1385	0.0403951		106	7.62153	11.5958	11.2713		106	11.0296	11.7621	9.08448		106	1.44717	1.01434	0.805985
	12.6602	0.000751305		12.7958	0.0109217		17.7705	0.0333858		111	5.47992	9.48516	12.9014		111	9.7855	14.5762	18.0013		111	1.7857	1.53673	1.3953
	12.9264	0.00306158		13.2205	0.0138882		18.4025	0.0276		116	2.58718	7.34083	9.56027		116	4.22218	8.77983	13.7348		116	1.63196	1.19603	1.43666
	13.1927	0.0105801		13.6452	0.0180208		19.0345	0.0233973		121	3.09419	5.97701	11.745		121	7.27967	10.9239	8.60565		121	2.35269	1.82766	0.732707
	13.459	0.0309341		14.07	0.022606		19.6665	0.0206245		126	3.07622	3.63298	6.94443		126	5.90097	5.32747	7.52197		126	1.91825	1.46642	1.08317
	13.7252	0.0763728		14.4947	0.0268365		20.2985	0.018896		131	2.17446	2.88204	4.04896		131	3.85757	6.18772	3.58526		131	1.77403	2.14699	0.885476
	13.9915	0.158896		14.9194	0.0300238		20.9305	0.0178216		136	1.96088	3.87648	3.90929		136	3.20361	3.18226	5.73076		136	1.63376	0.820915	1.46593
	14.2578	0.278045		15.3441	0.031772		21.5625	0.0171141		141	1.75064	2.82495	2.50954		141	3.14096	4.64755	4.10558		141	1.79418	1.64518	1.63599
	14.524	0.408482		15.7688	0.0320408		22.1946	0.0166056		146	2.12105	2.29248	3.89413		146	2.25089	5.35103	4.35674		146	1.06122	2.33416	1.1188
	14.7903	0.503054		16.1935	0.0310822		22.8266	0.0162315		151	1.06268	1.64989	3.32917		151	2.97662	3.76357	3.4318		151	2.80105	2.2811	1.03083
	15.0566	0.518651		16.6182	0.0293074		23.4586	0.0160111		156	1.54388	2.27998	3.07851		156	2.65813	4.32566	4.34949		156	1.72172	1.89723	1.41286
	15.3228	0.4472		17.0429	0.0271682		24.0906	0.0160259		161	1.28181	1.78482	2.36535		161	3.81376	3.14971	1.55309		161	2.9753	1.76472	0.6566
	15.5891	0.322227		17.4677	0.0250909		24.7226	0.0163905		166	1.36367	1.51337	2.5134		166	2.25377	3.80673	5.3235		166	1.65272	2.5154	2.11804
	15.8554	0.193988		17.8924	0.0234422		25.3546	0.0172242		171	1.81408	1.71373	3.28212		171	2.04057	4.82394	3.10265		171	1.12485	2.81487	0.945318
	16.1216	0.097831		18.3171	0.0224843		25.9866	0.0186314		176	1.93981	2.115	2.98901		176	2.87023	2.93391	4.75311		176	1.47964	1.38719	1.5902
	16.3879	0.0422005		18.7418	0.0223138		26.6186	0.0206752		181	1.08651	1.74568	1.76965		181	1.76426	4.99246	4.26921		181	1.62378	2.8599	2.41247
	16.6542	0.0177323		19.1665	0.0228243		27.2506	0.0233258		186	1.83573	2.62649	1.94264		186	3.21557	3.86528	4.41955		186	1.75166	1.47165	2.27502
	16.9204	0.0113603		19.5912	0.0237432		27.8827	0.026391		191	2.28318	2.3604	1.43116		191	1.80548	3.43003	4.40709		191	0.790775	1.45315	3.07938
	17.1867	0.0136068		20.0159	0.0247402		28.5147	0.0294843		196	1.64621	3.03082	1.08774		196	2.58233	2.47249	3.10847		196	1.56864	0.815783	2.85774
	17.453	0.0189651		20.4407	0.0255505		29.1467	0.0320907		201	1.62145	2.57501	1.07809		201	2.96051	3.26013	3.00677		201	1.82584	1.26606	2.78899
	17.7192	0.0242801		20.8654	0.0260372		29.7787	0.0337293
	17.9855	0.0279361		21.2901	0.0261647		30.4107	0.0341283
	18.2518	0.0295043		21.7148	0.0259265		31.0427	0.0333041
	18.518	0.029007		22.1395	0.0253061		31.6747	0.0315021
	18.7843	0.0263115		22.5642	0.0243283		32.3067	0.0290574
	19.0506	0.0214436		22.9889	0.0231801		32.9388	0.0262767
	19.3168	0.0152524		23.4137	0.022313		33.5708	0.0233999
	19.5831	0.00926076		23.8384	0.0224171		34.2028	0.0206203
	19.8494	0.0047334		24.2631	0.0242119		34.8348	0.0181089
	20.1156	0.00202064		24.6878	0.0280997		35.4668	0.0160101
	20.3819	0.00071738		25.1125	0.0338436		36.0988	0.0144215
	20.6482	0.000211345		25.5372	0.0404836		36.7308	0.0133813
	20.9144	5.16078e-05		25.9619	0.0466348		37.3628	0.0128726
	21.1807	1.04391e-05		26.3866	0.051121		37.9949	0.0128338
	21.447	1.74888e-06		26.8114	0.0536653		38.6269	0.0131692
	21.7132	2.45198e-07		27.2361	0.0552322		39.2589	0.0137612
	21.9795	5.49307e-08		27.6608	0.0577177		39.8909	0.0144846
	22.2458	2.31314e-07		28.0855	0.0630059		40.5229	0.0152162
	22.512	1.60424e-06		28.5102	0.0717998		41.1549	0.0158362
	22.7783	9.35283e-06		28.9349	0.0828596		41.7869	0.0162303
	23.0446	4.53608e-05		29.3596	0.0931625		42.4189	0.0163075
	23.3108	0.000183131		29.7844	0.0990369		43.0509	0.0160328
	23.5771	0.000616004		30.2091	0.0977478		43.683	0.0154527
	23.8434	0.0017284		30.6338	0.0887061		44.315	0.014685
	24.1096	0.00405172		31.0585	0.0736652		44.947	0.0138738
	24.3759	0.00795512		31.4832	0.0558708		45.579	0.0131344
	24.6422	0.0131368		31.9079	0.0387142		46.211	0.0125198
	24.9084	0.0183814		32.3326	0.0246199		46.843	0.0120177
	25.1747	0.0220736		32.7574	0.0146112		47.475	0.0115644
	25.4409	0.0232181		33.1821	0.00853082		48.107	0.0110672
	25.7072	0.02198		33.6068	0.0055767		48.7391	0.0104344
	25.9735	0.0192117		34.0315	0.00480166		49.3711	0.00961402
	26.2397	0.0156519		34.4562	0.00539562		50.0031	0.00862839
	26.506	0.0117243		34.8809	0.00675781		50.6351	0.00758163
	26.7723	0.0078553		35.3056	0.00845521		51.2671	0.00662726
	27.0385	0.00459673		35.7303	0.0101596		51.8991	0.00590784
	27.3048	0.00237825		36.1551	0.0116104		52.5311	0.00549728
	27.5711	0.00132482		36.5798	0.0126083		53.1631	0.00537368
	27.8373	0.00138467		37.0045	0.0130258		53.7951	0.00543129
	28.1036	0.0025191		37.4292	0.0128152		54.4272	0.00552178
	28.3699	0.00462817		37.8539	0.0120076		55.0592	0.0055058
	28.6361	0.00724772		38.2786	0.0107016		55.6912	0.00529648
	28.9024	0.00943153		38.7033	0.00904741		56.3232	0.00488194
	29.1687	0.0101654		39.1281	0.0072272		56.9552	0.00432125
	29.4349	0.00907075		39.5528	0.00542921		57.5872	0.00371752
	29.7012	0.0067007		39.9775	0.0038171		58.2192	0.00317979
	29.9675	0.00409786		40.4022	0.00250196		58.8512	0.00278806
	30.2337	0.00207514		40.8269	0.00152902		59.4833	0.00257231
	30.5	0.000872941		41.2516	0.000885431		60.1153	0.0025092
	30.7663	0.000319508		41.6763	0.000524993		60.7473	0.00253442
	31.0325	0.00016295		42.1011	0.000397428		61.3793	0.00256584
	31.2988	0.000290992		42.5258	0.000468678		62.0113	0.00253082
	31.5651	0.000797346		42.9505	0.000723803		62.6433	0.0023892
	31.8313	0.00192744		43.3752	0.00115193		63.2753	0.00214352
	32.0976	0.0038743		43.7999	0.00172107		63.9073	0.00183199
	32.3639	0.00644895		44.2246	0.00235721		64.5394	0.00150778
	32.6301	0.00888682		44.6493	0.0029436		65.1714	0.00121547
	32.8964	0.0101381		45.0741	0.00334746		65.8034	0.000976333
	33.1627	0.0095746		45.4988	0.00346571		66.4354	0.000787881
	33.4289	0.00748578		45.9235	0.00326651		67.0674	0.000634564
